# Supplementary material for: Sex-Dimorphic Interactions of MAOA Genotype and Child Maltreatment Predispose College Students to Polysubstance Use
Source: Front Genet. 2020 Jan 17;10:1314. doi: 10.3389/fgene.2019.01314 (PMC6978277; doi:10.3389/fgene.2019.01314)
Supplement: Supplementary file 1 [file Table_1.xlsx]

## Sheet: repository data 8_8
ID	Age	Gender	Gender code	Race/ethnicity	Race code	Race_TEXT	Years in college	MomEd	DadEd	SubUseCount	Trauma1	Trauma2	Trauma3	Trauma4	Trauma5	Trauma6	Trauma7	Trauma8	Trauma9	Trauma10	Trauma11	Trauma12	Trauma13	Trauma14	Trauma15	Trauma16	Trauma17	Trauma18	Trauma19	Trauma20	Trauma21	Trauma22	Trauma23	Trauma24	Trauma25	Trauma26	Trauma27	Trauma28	RevTrauma5	RevTrauma7	RevTrauma13	RevTrauma19	RevTrauma28	RevTrauma2	RevTrauma26	CTQMean	PhysNegMean	EmoNegMean	PhysAbMean
502	20	FEMALE	2	Caucasian	3		3	4	3	2	1	5	1	1	5	1	5	1	1	5	1	1	5	1	1	5	1	1	5	1	1	5	1	1	1	5	1	5	1	1	1	1	1	1	1	1	1	1	1
503	19	MALE	1	Caucasian	3		4	5	5	3	1	5	2	1	5	1	5	1	1	5	2	3	5	2	1	5	1	1	5	1	1	5	1	1	1	5	1	5	1	1	1	1	1	1	1	1.2	1	1	1.6
504	20	FEMALE	2	Caucasian	3		3	4	4	3	4	4	4	3	5	1	3	4	1	1	3	4	-6	5	2	1	1	3	5	1	1	3	1	1	3	5	1	3	1	3	-6	1	3	2	1	2.25	2.2	2	2.2
505	20	FEMALE	2	Caucasian	3		3	7	7	0	1	5	3	1	5	1	5	2	1	3	1	1	4	4	1	3	1	3	3	1	1	4	1	1	1	5	1	5	1	1	2	3	1	1	1	1.44	1	1.6	1
506	20	MALE	1	Mixed/Biracial	6	Asian American	3	3	3	3	1	5	3	1	4	1	5	1	1	3	1	2	4	2	1	3	1	1	4	1	1	3	1	1	2	5	1	3	2	1	2	2	3	1	1	1.4	1	2	1.2
507	19	MALE	1	Caucasian	3		2	6	5	3	1	5	1	1	4	1	5	1	1	2	1	1	4	1	1	4	1	1	3	1	1	3	1	1	1	5	1	4	2	1	2	3	2	1	1	1.2	1	2	1
508	20	MALE	1	Asian	5		1	6	5	0	1	5	1	1	5	1	5	1	1	4	1	1	5	1	1	5	1	1	5	1	1	5	1	1	1	5	1	5	1	1	1	1	1	1	1	1	1	1	1
509	19	MALE	1	Caucasian	3		1	5	3	0	1	1	4	1	5	1	5	1	1	4	1	1	5	1	1	3	1	5	3	1	1	5	1	1	1	1	1	5	1	1	1	3	1	5	5	1.68	2.6	1.4	1
510	18	FEMALE	2	Caucasian	3		1	4	7	1	1	5	1	1	5	1	5	2	1	1	1	1	4	1	1	4	1	1	5	1	1	4	1	1	1	5	1	5	1	1	2	1	1	1	1	1.08	1	1.2	1
511	18	FEMALE	2	Mixed/Biracial	6	Caucasian Arab	1	4	3	3	2	5	2	1	4	1	5	1	1	2	1	1	5	2	1	3	1	1	3	1	1	3	1	1	1	5	1	3	2	1	1	3	3	1	1	1.32	1.2	2	1
512	18	MALE	1	Mixed/Biracial	6	African American and Caucasian	1	4	-6	2	1	5	3	3	4	2	5	2	1	3	1	1	4	3	1	1	1	1	4	1	1	4	1	1	1	5	1	4	2	1	2	2	2	1	1	1.48	1.6	1.8	1
513	18	MALE	1	Caucasian	3		1	4	4	2	1	5	2	1	5	1	5	1	1	5	1	1	5	2	1	4	1	1	5	1	1	4	1	1	1	5	1	5	1	1	1	1	1	1	1	1.08	1	1	1
514	19	FEMALE	2	Caucasian	3		2	5	7	1	1	5	1	1	5	1	5	1	1	4	1	1	5	2	1	3	1	1	4	1	1	4	1	1	1	5	1	4	1	1	1	2	2	1	1	1.12	1	1.4	1
515	19	FEMALE	2	African American	2		2	7	7	3	1	5	1	1	5	1	5	1	1	5	1	2	5	1	1	2	1	1	5	1	1	5	1	1	1	5	1	5	1	1	1	1	1	1	1	1.04	1	1	1.2
516	19	FEMALE	2	Caucasian	3		2	7	5	1	1	5	1	1	5	1	5	1	1	4	1	1	5	1	1	5	1	1	5	1	1	5	1	1	1	5	1	5	1	1	1	1	1	1	1	1	1	1	1
517	18	FEMALE	2	African American	2		1	7	5	2	1	5	1	1	5	1	5	1	1	4	1	1	5	1	1	3	1	1	4	1	1	4	1	1	1	5	1	5	1	1	1	2	1	1	1	1.04	1	1.2	1
518	18	FEMALE	2	Caucasian	3		1	2	3	3	1	5	3	4	5	1	4	1	1	2	1	1	4	4	1	2	1	1	3	1	1	2	1	1	1	4	1	3	1	2	2	3	3	1	2	1.6	1.8	2.2	1
519	18	FEMALE	2	Caucasian	3		1	5	4	2	1	5	1	1	5	1	5	1	1	4	1	1	5	1	1	4	1	1	5	1	1	5	1	1	1	5	1	5	1	1	1	1	1	1	1	1	1	1	1
520	18	FEMALE	2	Caucasian	3		2	3	5	1	1	5	1	1	5	1	4	1	1	3	1	1	4	2	1	1	1	1	3	1	1	2	1	1	2	4	1	4	1	2	2	3	2	1	2	1.32	1.2	2	1
521	18	FEMALE	2	Mixed/Biracial	6	caucasian and african american	1	5	5	1	1	5	2	1	4	1	5	1	1	1	1	4	4	2	1	2	1	1	4	1	1	3	1	1	1	3	1	3	2	1	2	2	3	1	3	1.48	1.4	2	1.6
522	18	MALE	1	Caucasian	3		1	5	5	1	1	5	2	1	5	1	5	1	1	5	1	1	5	2	1	4	1	1	3	2	1	5	1	1	1	5	1	5	1	1	1	3	1	1	1	1.2	1	1.4	1
523	18	MALE	1	Caucasian	3		1	4	5	2	1	5	2	1	5	1	5	1	1	5	1	1	5	1	1	4	1	1	4	1	1	5	1	1	1	5	1	4	1	1	1	2	2	1	1	1.12	1	1.4	1
524	20	MALE	1	Caucasian	3		1	4	4	3	1	5	2	1	4	1	4	3	1	4	2	2	4	3	1	1	2	3	2	1	1	2	1	1	3	5	1	3	2	2	2	4	3	1	1	1.8	1	2.6	1.6
525	21	MALE	1	Caucasian	3		3	5	5	3	1	5	1	1	5	1	5	1	1	5	1	1	5	1	1	4	1	1	5	1	1	4	1	1	1	5	1	4	1	1	1	1	2	1	1	1.04	1	1.2	1
526	-6	MALE	1	Caucasian	3		1	5	5	1	1	5	1	1	4	1	4	1	1	4	1	1	4	1	1	3	1	1	3	1	1	2	1	1	1	5	1	4	2	2	2	3	2	1	1	1.24	1	2.2	1
527	-6	FEMALE	2	Caucasian	3		1	3	4	2	1	5	1	1	4	1	5	1	1	5	1	1	5	1	1	5	1	1	5	1	1	5	1	1	1	5	1	5	2	1	1	1	1	1	1	1.04	1	1.2	1
529	18	FEMALE	2	Caucasian	3		1	5	5	1	1	5	2	1	5	1	3	2	1	2	5	5	4	4	4	2	2	3	2	1	1	3	1	1	3	5	1	3	1	3	2	4	3	1	1	2.16	1	2.6	3.4
530	18	MALE	1	Caucasian	3		1	5	7	2	2	5	1	1	5	2	5	1	1	5	1	1	5	1	1	5	1	1	5	1	1	5	1	1	1	4	1	5	1	1	1	1	1	1	2	1.12	1.6	1	1
531	18	MALE	1	Caucasian	3		1	5	7	0	1	5	1	1	5	1	5	1	1	1	1	2	5	1	1	4	1	1	5	1	1	5	1	1	1	5	1	5	1	1	1	1	1	1	1	1.04	1	1	1.2
532	21	MALE	1	Asian	5		3	5	5	1	1	2	1	1	1	1	4	1	1	1	1	1	5	1	1	5	1	1	5	2	2	5	4	1	1	4	1	5	5	2	1	1	1	4	2	1.56	1.8	2	1
533	18	MALE	1	Caucasian	3		1	5	6	2	1	5	2	1	4	1	5	1	1	5	1	1	5	1	1	5	1	1	5	1	1	5	1	1	1	5	1	5	2	1	1	1	1	1	1	1.08	1	1.2	1
534	-6	MALE	1	Asian	5		1	7	7	0	1	5	1	1	4	1	5	1	1	4	1	1	4	1	1	4	1	1	4	1	1	4	1	1	1	5	1	4	2	1	2	2	2	1	1	1.16	1	1.8	1
535	19	FEMALE	2	Caucasian	3		2	3	5	1	1	5	1	1	4	1	5	1	1	4	1	1	4	1	1	4	1	1	4	1	1	4	1	1	1	5	1	3	2	1	2	2	3	1	1	1.2	1	2	1
536	19	FEMALE	2	Caucasian	3		2	5	5	1	1	5	1	1	5	1	5	1	1	4	1	1	5	1	1	5	1	1	5	1	1	5	1	1	1	5	1	5	1	1	1	1	1	1	1	1	1	1	1
537	21	FEMALE	2	Caucasian	3		3	5	3	1	2	4	1	3	4	1	4	1	1	3	1	4	3	3	1	2	1	3	2	1	1	2	1	1	1	5	1	3	2	2	3	4	3	2	1	1.8	1.8	2.8	1.6
538	18	FEMALE	2	Caucasian	3		1	3	4	1	3	4	2	1	5	1	4	1	1	3	1	4	5	2	1	4	1	1	5	3	1	5	2	2	1	5	2	5	1	2	1	1	1	2	1	1.56	1.6	1.2	1.6
539	18	MALE	1	Caucasian	3		1	5	4	3	4	5	1	1	4	1	5	1	1	5	1	1	4	2	1	5	1	1	3	1	1	4	1	1	1	5	1	5	2	1	2	3	1	1	1	1.32	1.6	1.8	1
540	18	MALE	1	Caucasian	3		1	5	5	1	1	5	1	1	5	1	5	1	1	4	1	2	5	1	1	4	1	1	4	1	1	5	1	1	1	5	1	5	1	1	1	2	1	1	1	1.08	1	1.2	1.2
541	21	MALE	1	Caucasian	3		4	3	3	3	2	5	3	1	5	1	5	1	1	1	1	1	5	3	1	1	1	1	4	1	1	4	1	1	1	5	1	4	1	1	1	2	2	1	1	1.28	1.2	1.4	1
542	18	MALE	1	Caucasian	3		1	4	3	1	1	5	1	1	4	1	5	1	1	2	1	2	5	2	1	4	1	1	5	1	1	5	1	1	1	5	1	5	2	1	1	1	1	1	1	1.12	1	1.2	1.2
543	18	MALE	1	Caucasian	3		1	6	6	3	2	2	1	2	2	2	2	1	1	4	1	1	1	1	1	2	1	1	1	1	1	5	1	1	1	1	1	1	4	4	5	5	5	4	5	2.12	3	4.6	1
545	18	FEMALE	2	Caucasian	3		1	5	3	2	1	5	5	1	3	3	3	3	1	1	2	3	3	4	5	1	1	3	2	4	3	2	4	4	5	2	5	1	3	3	3	4	5	1	4	3.2	2	3.6	2.4
546	18	MALE	1	Caucasian	3		1	6	5	1	1	5	1	1	4	1	5	1	1	4	1	2	5	1	1	4	1	1	4	1	1	4	1	1	1	5	1	4	2	1	1	2	2	1	1	1.16	1	1.6	1.2
547	19	MALE	1	Caucasian	3		2	5	4	1	1	5	4	2	3	1	3	1	1	2	1	1	4	3	2	1	1	2	2	1	1	1	1	1	1	5	1	2	3	3	2	4	4	1	1	1.76	1.2	3.2	1.2
548	19	MALE	1	Caucasian	3		2	5	5	1	1	5	1	1	5	1	5	1	1	5	1	1	5	1	1	5	1	1	5	1	1	1	1	1	1	5	1	5	1	1	1	1	1	1	1	1	1	1	1
549	19	FEMALE	2	Caucasian	3		1	5	7	3	2	5	2	2	4	2	4	4	4	2	4	4	2	4	5	2	4	4	2	1	1	3	1	1	4	5	1	2	2	2	4	4	4	1	1	2.72	1.6	3.2	4.2
551	18	FEMALE	2	Caucasian	3		2	7	7	1	1	5	1	1	5	1	5	1	1	5	1	1	5	1	1	4	1	1	5	1	1	5	1	1	1	5	1	5	1	1	1	1	1	1	1	1	1	1	1
552	19	MALE	1	Asian	5		1	2	1	3	2	5	1	1	4	3	4	2	2	3	2	4	4	1	2	1	3	3	4	1	1	3	1	1	2	5	1	3	2	2	2	2	3	1	1	1.84	1.6	2.2	2.6
553	21	MALE	1	Mixed/Biracial	6	Middle eastern	3	1	1	0	2	4	2	1	4	2	4	1	1	5	2	3	3	3	2	4	2	1	5	2	1	4	1	-6	-6	1	-6	5	2	2	3	1	1	2	5	1.90909	2.4	1.8	2
554	19	MALE	1	Caucasian	3		2	5	5	1	1	5	1	1	5	1	5	1	1	5	1	1	5	1	1	5	1	1	5	1	1	5	1	1	1	5	1	5	1	1	1	1	1	1	1	1	1	1	1
555	18	MALE	1	Caucasian	3		1	5	7	2	1	5	2	1	5	1	5	1	1	3	1	2	4	3	2	2	1	1	3	3	2	3	2	1	1	5	2	4	1	1	2	3	2	1	1	1.56	1	1.8	1.4
556	19	MALE	1	Caucasian	3		2	3	5	2	2	5	2	1	5	2	5	1	1	2	2	1	4	2	1	2	1	1	3	1	1	3	1	1	1	5	1	5	1	1	2	3	1	1	1	1.32	1.4	1.6	1.2
557	25	FEMALE	2	Caucasian	3		3	2	2	2	1	5	1	1	5	1	5	1	1	3	1	3	5	2	3	3	1	1	5	1	1	4	1	1	1	5	1	5	1	1	1	1	1	1	1	1.2	1	1	1.8
558	18	FEMALE	2	Caucasian	3		1	5	7	2	1	5	1	1	5	1	5	1	1	2	1	1	5	1	1	5	1	1	5	1	1	5	1	1	1	5	1	5	1	1	1	1	1	1	1	1	1	1	1
559	19	FEMALE	2	Hispanic/Latino	1		1	5	7	2	1	5	2	1	5	1	5	1	1	4	1	1	5	3	1	4	1	4	4	1	1	4	1	1	1	5	1	4	1	1	1	2	2	1	1	1.32	1	1.4	1
560	18	FEMALE	2	Native American	4		1	3	2	3	3	3	4	3	4	2	3	4	1	1	3	4	3	4	4	1	2	4	2	5	5	1	5	5	5	5	5	2	2	3	3	4	4	3	1	3.52	2.4	3.2	2.8
561	18	FEMALE	2	Caucasian	3		1	7	7	1	2	3	1	1	3	1	4	2	2	1	1	1	4	2	1	1	1	4	2	1	1	1	1	1	3	5	1	3	3	2	2	4	3	3	1	1.8	1.6	2.8	1.2
562	19	FEMALE	2	Caucasian	3		1	7	7	1	1	5	1	1	5	1	5	1	1	5	1	1	5	1	1	5	1	1	5	1	1	5	1	1	1	5	1	5	1	1	1	1	1	1	1	1	1	1	1
563	-6	FEMALE	2	Caucasian	3		1	5	5	1	1	5	2	1	4	2	4	1	1	4	1	1	4	2	1	3	1	3	3	1	1	2	1	1	1	5	1	4	2	2	2	3	2	1	1	1.44	1.2	2.2	1
564	19	FEMALE	2	Mixed/Biracial	6	African American and Caucasian	2	3	4	2	1	5	2	1	5	1	5	1	1	4	1	3	5	2	1	4	1	1	5	1	1	4	1	1	1	5	1	5	1	1	1	1	1	1	1	1.16	1	1	1.4
565	19	MALE	1	Caucasian	3		2	5	7	3	1	5	2	1	4	2	5	1	1	4	1	1	5	2	1	4	1	1	4	1	1	4	1	1	1	5	1	4	2	1	1	2	2	1	1	1.24	1.2	1.6	1
566	19	MALE	1	Asian	5		2	4	3	0	1	1	1	1	1	1	1	1	1	1	1	1	1	1	1	4	1	1	4	1	1	5	1	1	1	1	1	1	5	5	5	2	5	5	5	2	2.6	4.4	1
567	18	FEMALE	2	Caucasian	3		1	4	5	1	1	5	1	1	5	1	5	1	1	5	1	1	5	2	1	5	1	1	5	1	1	5	1	1	1	5	1	5	1	1	1	1	1	1	1	1.04	1	1	1
568	18	FEMALE	2	Asian	5		1	7	7	2	1	5	1	1	5	1	5	1	1	2	1	1	4	2	1	4	1	3	3	1	1	2	1	1	2	5	1	3	1	1	2	3	3	1	1	1.36	1	2	1
569	19	FEMALE	2	Caucasian	3		2	7	5	3	1	5	2	2	5	1	5	1	1	3	1	2	5	2	1	4	1	1	5	1	1	4	1	1	1	5	1	5	1	1	1	1	1	1	1	1.16	1.2	1	1.2
570	18	FEMALE	2	Caucasian	3		1	5	3	1	1	5	1	5	5	1	5	1	1	5	1	1	5	1	1	4	1	1	5	1	1	4	1	1	1	5	1	5	1	1	1	1	1	1	1	1.16	1.8	1	1
572	18	MALE	1	Caucasian	3		1	5	4	2	1	5	1	1	5	1	5	1	1	3	1	1	4	2	1	4	1	2	5	1	1	5	2	1	1	5	1	5	1	1	2	1	1	1	1	1.16	1	1.2	1
573	18	MALE	1	Caucasian	3		1	7	7	3	2	5	1	1	5	1	5	1	2	3	1	1	5	1	1	4	1	1	5	1	1	4	1	1	1	4	1	5	1	1	1	1	1	1	2	1.12	1.4	1	1.2
574	19	MALE	1	Caucasian	3		4	7	7	3	1	1	1	1	5	1	5	1	1	4	1	1	5	1	1	5	1	1	5	1	1	5	1	1	1	1	1	5	1	1	1	1	1	5	5	1.32	2.6	1	1
575	-6	MALE	1	Caucasian	3		1	7	7	3	1	5	1	1	4	1	5	1	1	4	1	1	5	2	1	4	1	1	4	1	1	5	1	1	1	5	1	5	2	1	1	2	1	1	1	1.12	1	1.4	1
576	18	MALE	1	Caucasian	3		1	5	7	3	1	5	1	1	5	1	5	1	1	5	1	1	5	1	1	5	1	1	5	1	1	5	1	1	1	5	1	5	1	1	1	1	1	1	1	1	1	1	1
578	18	MALE	1	Caucasian	3		1	5	5	0	1	5	1	1	5	1	5	1	1	5	1	1	4	1	1	5	1	1	4	1	1	5	1	1	1	5	1	4	1	1	2	2	2	1	1	1.12	1	1.6	1
579	18	MALE	1	Caucasian	3		1	4	5	3	1	5	1	1	5	1	5	1	1	4	1	1	5	1	1	4	1	1	4	1	1	5	1	1	1	5	1	5	1	1	1	2	1	1	1	1.04	1	1.2	1
580	-6	FEMALE	2	Hispanic/Latino	1		2	7	7	2	1	5	1	2	5	1	5	1	1	3	1	1	5	3	1	2	1	1	3	1	1	4	1	1	1	5	1	5	1	1	1	3	1	1	1	1.2	1.2	1.4	1
581	18	FEMALE	2	Caucasian	3		1	5	5	1	1	5	1	1	5	1	5	1	1	4	1	1	5	2	1	4	1	1	5	1	1	4	1	1	1	5	1	5	1	1	1	1	1	1	1	1.04	1	1	1
582	18	FEMALE	2	Caucasian	3		1	3	4	0	1	5	1	1	4	1	5	1	1	4	1	4	5	1	1	1	1	2	3	1	1	3	1	1	1	4	1	4	2	1	1	3	2	1	2	1.36	1.2	1.8	1.6
583	18	FEMALE	2	Caucasian	3		1	4	4	1	1	5	1	2	5	1	5	1	1	3	1	1	5	1	1	2	1	1	4	1	1	4	1	1	1	5	1	5	1	1	1	2	1	1	1	1.08	1.2	1.2	1
584	18	FEMALE	2	Caucasian	3		1	6	5	1	1	5	1	1	5	1	5	1	1	1	1	1	5	1	1	5	1	1	5	1	1	5	1	1	1	5	1	5	1	1	1	1	1	1	1	1	1	1	1
587	25	MALE	1	African American	2		1	3	4	3	1	1	5	1	5	4	1	5	1	1	1	5	1	5	3	1	1	5	3	1	1	1	1	1	3	5	1	1	1	5	5	3	5	5	1	2.8	2.4	3.8	2.2
588	19	FEMALE	2	Caucasian	3		2	5	7	2	1	5	1	1	5	1	5	1	1	4	1	1	5	1	1	5	1	1	5	1	1	5	1	1	1	5	1	5	1	1	1	1	1	1	1	1	1	1	1
589	18	FEMALE	2	Caucasian	3		1	5	5	3	1	5	1	1	5	1	5	1	1	5	1	1	5	1	1	5	1	1	5	1	1	5	1	1	1	5	1	5	1	1	1	1	1	1	1	1	1	1	1
590	18	FEMALE	2	Caucasian	3		1	5	7	3	1	5	1	1	5	1	5	1	1	5	1	2	5	1	1	4	1	1	5	1	1	5	1	1	1	5	1	5	1	1	1	1	1	1	1	1.04	1	1	1.2
591	19	FEMALE	2	Caucasian	3		2	5	7	2	1	5	1	1	5	1	5	1	1	5	1	1	5	1	1	5	1	1	5	1	1	5	1	1	1	5	1	5	1	1	1	1	1	1	1	1	1	1	1
592	18	FEMALE	2	Caucasian	3		1	7	7	3	1	5	2	1	5	1	5	1	1	2	1	2	4	2	1	4	1	2	3	1	1	4	1	1	2	5	1	5	1	1	2	3	1	1	1	1.32	1	1.6	1.2
593	18	FEMALE	2	African American	2		1	4	3	2	1	5	3	1	4	1	3	2	1	1	1	5	4	2	1	3	1	4	4	1	1	3	1	1	3	5	1	3	2	3	2	2	3	1	1	1.8	1	2.4	1.8
594	19	FEMALE	2	Hispanic/Latino	1		2	2	2	2	2	4	1	1	4	1	5	1	1	5	1	1	5	1	1	4	1	1	5	1	1	5	1	1	1	5	1	5	2	1	1	1	1	2	1	1.12	1.4	1.2	1
595	19	MALE	1	Caucasian	3		2	3	3	3	1	5	2	1	5	1	5	1	1	5	1	4	4	3	1	3	1	1	3	1	1	5	1	1	1	5	1	3	1	1	2	3	3	1	1	1.44	1	2	1.6
596	20	MALE	1	Mixed/Biracial	6	French HispancLatino and Caucasion	2	3	5	1	2	3	2	3	4	2	4	3	3	2	2	4	3	4	3	1	2	4	3	1	1	1	1	1	4	5	1	3	2	2	3	3	3	3	1	2.4	2.2	2.6	2.8
597	18	MALE	1	Caucasian	3		1	5	5	3	1	5	1	1	5	1	5	1	1	4	1	1	5	1	1	4	1	1	5	1	1	4	1	1	1	5	1	5	1	1	1	1	1	1	1	1	1	1	1
598	19	MALE	1	Caucasian	3		1	5	5	3	1	4	1	1	4	1	5	1	1	2	1	1	5	2	1	4	1	2	5	1	1	4	1	1	1	5	1	4	2	1	1	1	2	2	1	1.2	1.2	1.4	1
599	20	MALE	1	Asian	5		2	1	2	2	1	3	3	2	3	4	4	4	3	4	3	4	3	2	4	5	4	1	5	3	2	4	3	2	2	4	1	4	3	2	3	1	2	3	2	2.56	2.4	2.2	3.6
600	-6	FEMALE	2	Caucasian	3		1	7	7	2	1	5	1	1	5	1	5	2	1	3	1	1	5	2	1	4	1	1	5	1	1	4	1	1	1	5	1	4	1	1	1	1	2	1	1	1.12	1	1.2	1
602	20	MALE	1	Caucasian	3		3	3	4	0	1	5	1	1	5	1	5	1	1	5	3	3	5	1	1	4	1	1	5	1	1	5	1	1	1	5	1	5	1	1	1	1	1	1	1	1.16	1	1	1.8
603	18	MALE	1	Caucasian	3		1	4	4	3	2	4	2	3	4	2	3	2	1	3	1	2	4	2	1	2	1	1	3	1	1	3	1	1	1	5	1	4	2	3	2	3	2	2	1	1.64	2	2.4	1.2
604	-6	MALE	1	Caucasian	3		1	5	5	3	1	5	1	1	5	1	5	1	1	2	1	1	4	1	1	4	1	1	3	1	1	3	1	1	1	1	1	4	1	1	2	3	2	1	5	1.32	1.8	1.8	1
605	21	MALE	1	Caucasian	3		3	7	5	3	1	4	1	1	5	1	5	1	1	5	1	3	5	1	1	3	1	1	5	1	1	5	1	1	1	5	1	5	1	1	1	1	1	2	1	1.12	1.2	1	1.4
606	19	MALE	1	Caucasian	3		2	5	5	1	2	4	2	1	5	1	5	1	1	1	1	1	5	1	1	4	1	1	5	1	1	5	1	1	1	5	1	5	1	1	1	1	1	2	1	1.12	1.4	1	1
607	18	FEMALE	2	Caucasian	3		1	3	3	3	1	5	1	1	5	1	5	1	1	5	1	1	5	1	1	4	1	1	4	1	1	5	1	1	1	5	1	5	1	1	1	2	1	1	1	1.04	1	1.2	1
608	18	FEMALE	2	Hispanic/Latino	1		1	5	4	2	1	5	1	1	5	1	5	1	1	5	1	1	5	1	1	5	1	1	5	2	2	5	2	2	1	5	2	5	1	1	1	1	1	1	1	1.2	1	1	1
609	18	FEMALE	2	Caucasian	3		1	7	7	2	1	5	1	1	5	1	5	1	1	4	1	1	5	1	1	5	1	1	5	1	1	5	1	1	1	5	1	5	1	1	1	1	1	1	1	1	1	1	1
610	20	FEMALE	2	Asian	5		3	4	1	0	1	5	2	1	3	1	5	1	1	2	1	4	5	2	1	3	1	1	3	1	1	2	1	1	1	5	1	5	3	1	1	3	1	1	1	1.36	1	1.8	1.6
611	18	FEMALE	2	Caucasian	3		1	4	4	3	1	5	1	1	5	1	5	1	1	2	1	1	3	1	1	2	1	1	4	1	1	2	1	1	1	5	1	4	1	1	3	2	2	1	1	1.16	1	1.8	1
612	18	MALE	1	Caucasian	3		1	5	7	3	1	5	2	1	5	1	5	1	1	5	1	1	5	1	1	5	1	1	5	1	1	5	1	1	1	5	1	5	1	1	1	1	1	1	1	1.04	1	1	1
613	18	MALE	1	Caucasian	3		1	4	5	3	2	4	2	1	4	3	4	2	1	3	1	2	4	2	1	3	1	2	4	1	1	3	1	1	2	4	1	4	2	2	2	2	2	2	2	1.64	2	2	1.2
614	19	MALE	1	Caucasian	3		2	4	5	2	1	5	1	1	5	1	5	1	1	5	1	1	4	1	1	5	1	1	1	1	1	5	1	1	1	5	1	5	1	1	2	5	1	1	1	1.2	1	2	1
615	19	MALE	1	Caucasian	3		2	4	5	1	1	4	2	1	5	1	5	1	1	3	1	1	4	2	1	3	1	2	4	1	1	5	1	1	1	5	1	5	1	1	2	2	1	2	1	1.24	1.2	1.4	1
616	19	MALE	1	African American	2		1	4	5	3	1	5	2	1	5	1	5	1	1	4	1	3	4	1	1	5	1	1	4	1	1	4	1	1	1	5	1	5	1	1	2	2	1	1	1	1.2	1	1.4	1.4
617	-6	MALE	1	Caucasian	3		3	5	5	1	1	5	1	1	5	1	5	1	1	5	1	1	5	1	1	5	1	1	5	1	1	5	1	1	1	5	1	5	1	1	1	1	1	1	1	1	1	1	1
618	19	FEMALE	2	Caucasian	3		2	5	5	2	1	5	2	1	5	1	5	1	1	4	1	1	5	2	1	2	1	1	5	-6	1	4	-6	1	1	5	1	5	1	1	1	1	1	1	1	1.08696	1	1	1
620	18	MALE	1	Asian	5		1	7	7	0	1	5	2	1	4	1	5	1	1	5	1	1	5	1	1	4	1	1	1	1	1	5	1	1	1	5	1	5	2	1	1	5	1	1	1	1.24	1	2	1
621	18	MALE	1	Caucasian	3		1	5	5	3	1	5	2	1	5	1	5	1	1	3	1	3	5	2	1	2	1	2	4	1	1	2	1	1	1	5	1	4	1	1	1	2	2	1	1	1.28	1	1.4	1.4
622	19	FEMALE	2	Caucasian	3		2	5	7	1	1	5	1	1	4	1	5	1	1	2	1	1	4	1	1	3	1	1	3	1	1	3	1	1	1	5	1	4	2	1	2	3	2	1	1	1.2	1	2	1
623	19	FEMALE	2	Asian	5		2	3	5	1	1	5	2	1	2	1	3	3	1	2	1	2	4	2	1	3	1	1	3	1	1	4	1	1	1	4	1	3	4	3	2	3	3	1	2	1.64	1.2	3	1.2
624	19	FEMALE	2	Caucasian	3		1	7	7	3	1	5	1	2	5	1	5	1	1	3	1	3	4	2	1	2	1	1	4	1	1	4	1	1	1	5	1	4	1	1	2	2	2	1	1	1.28	1.2	1.6	1.4
625	18	FEMALE	2	Asian	5		1	4	5	1	1	5	1	1	5	1	5	1	1	5	1	1	5	1	1	5	1	1	5	1	1	5	1	1	1	5	1	5	1	1	1	1	1	1	1	1	1	1	1
626	-6	MALE	1	Caucasian	3		1	4	7	3	3	3	5	5	2	3	4	2	4	4	4	1	4	4	5	5	4	3	4	2	-6	4	5	4	4	5	4	2	4	2	2	2	4	3	1	3.33333	3	2.8	3.6
627	20	MALE	1	Caucasian	3		2	7	7	1	1	5	2	1	5	1	5	1	1	4	1	1	4	2	1	4	1	1	4	1	1	4	1	1	1	4	1	4	1	1	2	2	2	1	2	1.24	1.2	1.6	1
628	18	MALE	1	Asian	5		1	5	4	2	1	5	2	1	4	2	5	1	1	4	1	3	5	2	1	3	1	1	5	1	1	3	1	1	1	5	1	4	2	1	1	1	2	1	1	1.28	1.2	1.4	1.4
629	22	MALE	1	Caucasian	3		5	2	3	1	2	5	1	1	4	2	5	1	2	2	2	1	4	2	1	3	1	1	4	1	1	3	1	1	1	4	1	4	2	1	2	2	2	1	2	1.4	1.6	1.8	1.4
630	18	FEMALE	2	Caucasian	3		1	4	5	3	1	5	3	1	5	1	4	2	1	2	1	1	4	3	1	2	1	3	4	1	1	3	1	1	1	5	1	4	1	2	2	2	2	1	1	1.44	1	1.8	1
631	18	FEMALE	2	Caucasian	3		1	7	7	1	1	5	1	1	1	1	5	1	1	4	1	1	5	2	1	5	1	1	5	1	1	4	1	1	1	5	1	5	5	1	1	1	1	1	1	1.2	1	1.8	1
632	18	MALE	1	Caucasian	3		1	5	5	1	1	5	2	1	5	1	4	2	1	5	1	1	5	1	1	4	1	2	4	1	1	5	1	1	1	5	1	4	1	2	1	2	2	1	1	1.24	1	1.6	1
633	19	FEMALE	2	Other	7	Iranian	2	3	5	2	1	1	1	1	1	1	5	1	1	1	1	1	1	1	1	4	1	1	5	1	1	3	1	1	1	5	1	4	5	1	5	1	2	5	1	1.52	1.8	2.8	1
634	18	FEMALE	2	Caucasian	3		1	5	5	1	1	5	1	1	5	1	5	1	1	5	1	1	5	1	1	5	1	1	5	1	1	5	1	1	1	5	1	5	1	1	1	1	1	1	1	1	1	1	1
635	19	MALE	1	Asian	5		2	5	5	1	1	5	1	1	5	1	5	1	1	5	1	2	5	1	1	5	1	1	5	1	1	5	1	1	1	5	1	5	1	1	1	1	1	1	1	1.04	1	1	1.2
636	18	FEMALE	2	Caucasian	3		1	5	2	0	1	5	1	1	5	1	5	1	1	3	3	3	4	1	2	3	1	1	4	1	1	4	1	1	1	5	1	5	1	1	2	2	1	1	1	1.28	1	1.4	2
637	21	MALE	1	Caucasian	3		1	3	5	3	1	5	1	1	5	1	5	1	1	5	1	3	3	2	1	2	1	1	4	1	1	2	1	1	1	5	1	3	1	1	3	2	3	1	1	1.32	1	2	1.4
638	19	MALE	1	Caucasian	3		2	6	6	1	1	5	1	1	4	1	5	1	1	1	1	3	5	1	1	4	1	1	5	1	1	5	1	1	1	5	1	5	2	1	1	1	1	1	1	1.12	1	1.2	1.4
639	19	MALE	1	Hispanic/Latino	1		2	3	1	0	1	5	1	1	5	1	5	1	1	5	1	3	5	1	1	3	1	1	5	1	1	3	1	1	1	5	1	5	1	1	1	1	1	1	1	1.08	1	1	1.4
640	18	MALE	1	Caucasian	3		1	5	5	0	1	5	1	1	5	1	5	1	1	5	1	1	5	1	1	5	1	1	5	1	1	5	1	1	1	5	1	5	1	1	1	1	1	1	1	1	1	1	1
641	20	MALE	1	Caucasian	3		3	7	7	3	1	5	3	1	3	1	4	3	1	3	1	1	5	5	1	3	1	2	4	1	1	3	1	1	3	5	1	3	3	2	1	2	3	1	1	1.68	1	2.2	1
642	19	MALE	1	Caucasian	3		1	5	7	2	1	5	1	1	5	1	5	1	1	3	1	1	5	1	1	2	1	1	5	1	1	3	1	1	1	5	1	5	1	1	1	1	1	1	1	1	1	1	1
643	19	FEMALE	2	Caucasian	3		2	5	5	2	1	5	2	1	4	1	5	1	1	3	1	1	3	4	2	1	1	5	4	1	1	1	1	1	2	5	1	2	2	1	3	2	4	1	1	1.68	1	2.4	1.2
644	19	FEMALE	2	Caucasian	3		2	7	5	1	1	5	1	1	5	1	5	1	1	1	1	1	5	1	1	5	1	1	5	1	1	5	1	1	1	5	1	5	1	1	1	1	1	1	1	1	1	1	1
645	18	FEMALE	2	Hispanic/Latino	1		1	4	4	1	1	5	3	1	5	1	4	2	1	3	1	1	3	3	1	1	1	5	3	1	1	2	1	1	4	4	1	4	1	2	3	3	2	1	2	1.76	1.2	2.2	1
646	19	FEMALE	2	Other	7	Indian	2	5	5	1	3	4	4	1	3	1	4	2	3	4	2	4	5	3	1	3	1	1	5	2	1	5	1	1	5	4	1	3	3	2	1	1	3	2	2	2.04	1.8	2	2.2
647	22	FEMALE	2	Caucasian	3		5	5	4	3	1	5	2	1	5	1	5	1	1	3	1	1	5	1	1	3	1	1	5	1	1	3	1	1	2	5	1	5	1	1	1	1	1	1	1	1.08	1	1	1
648	18	FEMALE	2	Caucasian	3		1	3	3	3	1	5	1	1	5	1	5	1	1	4	1	2	3	2	1	3	1	2	3	1	1	5	1	1	1	5	1	4	1	1	3	3	2	1	1	1.32	1	2	1.2
649	19	FEMALE	2	Caucasian	3		2	5	5	1	1	5	1	1	5	1	5	1	1	4	1	1	5	1	1	4	1	1	4	1	1	4	1	1	1	5	1	5	1	1	1	2	1	1	1	1.04	1	1.2	1
650	18	FEMALE	2	Caucasian	3		1	5	5	1	1	5	1	1	5	1	5	1	1	5	1	3	5	1	1	4	1	1	5	1	1	4	1	1	1	5	1	5	1	1	1	1	1	1	1	1.08	1	1	1.4
651	18	FEMALE	2	Caucasian	3		1	5	5	3	1	5	1	1	5	1	5	1	1	4	1	1	5	1	1	3	1	1	5	1	1	4	1	1	1	5	1	5	1	1	1	1	1	1	1	1	1	1	1
652	19	MALE	1	Caucasian	3		1	3	7	0	1	5	1	1	5	1	5	1	1	5	1	1	5	1	1	5	1	1	5	1	1	5	1	1	1	5	1	5	1	1	1	1	1	1	1	1	1	1	1
653	19	MALE	1	Caucasian	3		1	5	5	3	1	5	1	1	5	1	5	1	1	5	1	1	5	3	1	4	1	1	4	1	1	5	1	1	1	5	1	5	1	1	1	2	1	1	1	1.12	1	1.2	1
654	19	MALE	1	Caucasian	3		2	5	4	3	2	5	1	1	5	1	5	1	1	4	1	1	5	1	1	4	1	1	3	1	1	4	1	1	1	5	1	4	1	1	1	3	2	1	1	1.16	1.2	1.6	1
655	18	MALE	1	Caucasian	3		1	5	3	1	1	5	1	1	5	1	5	1	1	4	1	1	5	1	1	5	1	1	5	1	1	4	1	1	1	5	1	5	1	1	1	1	1	1	1	1	1	1	1
656	18	MALE	1	Caucasian	3		1	4	5	2	2	5	2	1	4	1	5	1	1	2	1	1	5	1	1	2	1	1	5	1	1	2	1	1	1	5	1	5	2	1	1	1	1	1	1	1.12	1.2	1.2	1
657	19	MALE	1	Caucasian	3		1	5	4	3	1	5	2	1	5	1	5	1	1	1	1	2	5	2	1	3	1	1	4	1	1	4	1	1	1	5	1	5	1	1	1	2	1	1	1	1.16	1	1.2	1.2
658	19	MALE	1	Caucasian	3		1	4	5	3	1	5	1	1	5	1	5	1	1	1	1	1	5	1	1	3	1	1	5	1	1	-6	-6	-6	1	5	1	4	1	1	1	1	2	1	1	1.04348	1	1.2	1
659	18	MALE	1	Asian	5		2	5	5	0	1	5	5	1	3	1	3	4	1	1	1	3	1	2	1	1	1	1	1	1	1	1	1	1	1	5	1	3	3	3	5	5	3	1	1	1.96	1	3.8	1.4
660	18	FEMALE	2	Caucasian	3		1	3	4	2	1	5	2	1	5	1	5	1	1	4	1	1	4	1	1	3	1	1	4	1	1	4	1	1	1	4	1	5	1	1	2	2	1	1	2	1.16	1.2	1.4	1
661	18	FEMALE	2	Caucasian	3		1	5	5	2	1	5	1	1	5	1	5	5	1	5	1	1	5	1	1	5	1	1	5	1	1	5	1	1	1	5	1	5	1	1	1	1	1	1	1	1.16	1	1	1
662	24	FEMALE	2	African American	2		3	4	3	2	1	4	2	1	5	1	3	2	1	2	4	4	3	3	3	1	4	2	3	1	1	3	1	1	4	4	1	3	1	3	3	3	3	2	2	2.16	1.4	2.6	3.2
663	19	MALE	1	Mixed/Biracial	6	Puerto Rican and German	1	4	6	3	1	1	1	1	1	1	3	1	1	4	1	1	4	1	1	3	1	1	4	1	1	4	1	1	1	4	1	4	5	3	2	2	2	5	2	1.56	2	2.8	1
664	20	MALE	1	Caucasian	3		3	4	4	2	1	5	2	1	5	1	5	1	1	4	1	1	5	1	1	4	1	1	5	1	1	4	1	1	1	5	1	5	1	1	1	1	1	1	1	1.04	1	1	1
665	18	MALE	1	Mixed/Biracial	6	White and Black	1	5	4	2	3	5	1	1	5	1	5	1	1	3	1	1	4	2	1	4	1	1	4	1	1	4	1	1	1	5	1	5	1	1	2	2	1	1	1	1.2	1.4	1.4	1
666	18	MALE	1	Caucasian	3		1	5	5	3	1	5	1	1	5	2	5	1	1	4	1	2	4	1	1	4	1	1	4	1	1	3	1	1	1	5	1	4	1	1	2	2	2	1	1	1.2	1.2	1.6	1.2
667	19	MALE	1	Caucasian	3		1	5	5	3	1	4	1	1	4	1	4	1	1	5	1	1	4	2	1	4	1	1	4	1	1	3	1	1	1	5	1	4	2	2	2	2	2	2	1	1.28	1.2	2	1
668	19	FEMALE	2	Caucasian	3		2	7	7	1	2	5	1	1	5	1	5	1	1	2	1	1	5	1	1	3	1	1	4	1	1	3	1	1	3	5	1	4	1	1	1	2	2	1	1	1.2	1.2	1.4	1
669	18	FEMALE	2	Asian	5		1	7	4	2	1	3	1	1	5	1	5	1	1	5	1	1	5	1	1	2	1	1	5	1	1	5	1	1	1	5	1	5	1	1	1	1	1	3	1	1.08	1.4	1	1
670	20	FEMALE	2	Mixed/Biracial	6	Black and white	2	5	4	2	1	5	1	1	5	1	5	1	1	3	1	1	4	2	1	3	1	1	3	2	1	3	1	1	1	5	1	2	1	1	2	3	4	1	1	1.32	1	2.2	1
671	18	FEMALE	2	Caucasian	3		1	4	5	1	1	5	1	1	4	1	5	1	1	3	1	2	4	1	1	3	1	1	4	1	1	3	1	1	1	5	1	5	2	1	2	2	1	1	1	1.16	1	1.6	1.2
672	18	FEMALE	2	Caucasian	3		1	7	7	2	1	5	1	1	5	1	5	1	1	5	1	1	5	2	1	3	1	1	5	1	1	5	1	1	1	5	1	5	1	1	1	1	1	1	1	1.04	1	1	1
673	19	MALE	1	Hispanic/Latino	1		2	3	2	1	1	5	2	1	5	1	5	1	1	5	2	3	5	2	1	5	1	1	5	1	1	5	1	1	1	5	1	5	1	1	1	1	1	1	1	1.2	1	1	1.6
674	21	MALE	1	Other	7	Middle eastern	2	4	5	0	1	3	-6	-6	-6	-6	4	-6	-6	-6	-6	-6	-6	-6	-6	-6	-6	-6	3	-6	-6	-6	-6	-6	-6	-6	-6	-6	-6	2	-6	3	-6	3	-6	2.25	2	2.5	-6
675	19	MALE	1	Caucasian	3		1	7	5	1	1	5	1	1	5	1	5	1	1	5	1	1	5	1	1	5	1	1	5	1	1	5	1	1	1	5	1	5	1	1	1	1	1	1	1	1	1	1	1
676	19	FEMALE	2	Caucasian	3		2	3	7	1	1	5	1	1	5	1	5	1	1	5	1	1	5	1	1	5	1	1	5	1	1	5	1	1	1	5	1	5	1	1	1	1	1	1	1	1	1	1	1
677	24	FEMALE	2	Caucasian	3		6	3	5	2	1	5	1	1	5	1	5	1	1	5	1	1	5	2	1	4	1	1	5	1	1	5	1	1	1	5	1	5	1	1	1	1	1	1	1	1.04	1	1	1
679	18	MALE	1	Caucasian	3		1	3	3	0	1	5	4	1	4	1	5	1	1	1	2	1	4	4	2	1	1	4	4	1	1	3	1	1	4	5	1	4	2	1	2	2	2	1	1	1.72	1	1.8	1.4
680	19	MALE	1	Asian	5		2	1	1	0	2	4	3	1	4	2	3	1	1	3	1	1	4	1	1	3	1	1	4	1	1	3	1	1	1	4	1	4	2	3	2	2	2	2	2	1.48	1.8	2.2	1
682	18	FEMALE	2	Caucasian	3		1	5	5	2	1	5	1	1	5	1	5	1	1	5	1	1	5	1	1	4	1	1	5	1	1	5	1	1	1	5	1	5	1	1	1	1	1	1	1	1	1	1	1
683	19	FEMALE	2	Caucasian	3		1	5	5	1	1	5	1	1	5	1	5	1	1	4	1	1	4	3	1	3	1	1	4	1	1	5	1	1	1	5	1	5	1	1	2	2	1	1	1	1.16	1	1.4	1
684	18	FEMALE	2	Caucasian	3		1	4	3	1	1	1	1	1	5	1	5	1	1	4	1	1	1	1	1	5	1	1	5	1	1	5	1	1	1	5	1	5	1	1	5	1	1	5	1	1.32	1.8	1.8	1
685	18	FEMALE	2	Caucasian	3		1	4	3	1	1	5	1	1	4	1	5	1	1	4	1	1	4	1	1	3	1	2	3	1	1	4	1	1	1	5	1	5	2	1	2	3	1	1	1	1.2	1	1.8	1
686	19	FEMALE	2	Caucasian	3		2	5	7	1	1	5	2	1	3	1	3	2	1	3	1	1	4	2	1	3	1	1	3	1	1	2	1	1	2	4	1	3	3	3	2	3	3	1	2	1.56	1.2	2.8	1
688	20	MALE	1	Caucasian	3		2	5	5	1	1	5	1	1	5	1	5	1	1	5	1	1	5	1	1	5	1	1	4	1	1	5	1	1	1	5	1	4	1	1	1	2	2	1	1	1.08	1	1.4	1
689	19	FEMALE	2	Caucasian	3		1	3	3	2	1	5	1	1	5	2	5	1	1	2	1	1	5	1	1	2	1	1	5	1	1	5	1	1	1	5	1	5	1	1	1	1	1	1	1	1.04	1.2	1	1
690	19	FEMALE	2	Caucasian	3		2	3	4	1	1	5	1	1	4	1	5	1	1	4	1	4	4	1	1	3	1	1	4	1	1	4	1	1	1	5	1	4	2	1	2	2	2	1	1	1.28	1	1.8	1.6
691	20	FEMALE	2	African American	2		3	3	3	2	3	5	5	4	5	4	3	5	1	1	2	5	2	5	1	1	1	5	1	5	3	1	5	5	5	2	5	3	1	3	4	5	3	1	4	3.6	3.2	3.2	2
693	18	MALE	1	Caucasian	3		1	4	3	1	3	5	3	3	5	1	5	1	1	1	2	2	3	3	2	1	1	1	2	1	1	1	1	3	3	5	2	2	1	1	3	4	4	1	1	1.96	1.8	2.6	1.6
694	19	FEMALE	2	Hispanic/Latino	1		1	3	-6	0	1	4	1	1	5	1	4	3	1	3	1	2	4	2	1	2	1	3	4	2	1	2	2	1	1	5	1	3	1	2	2	2	3	2	1	1.56	1.2	2	1.2
695	18	FEMALE	2	Caucasian	3		1	3	3	2	1	5	1	1	5	1	5	1	1	4	1	2	5	1	1	4	1	1	4	1	1	4	1	1	1	1	1	5	1	1	1	2	1	1	5	1.24	1.8	1.2	1.2
696	18	MALE	1	Asian	5		1	5	5	1	1	5	1	1	5	1	5	1	1	5	1	1	5	1	1	4	1	1	5	1	1	5	1	1	1	5	1	5	1	1	1	1	1	1	1	1	1	1	1
697	19	MALE	1	Caucasian	3		2	3	5	1	2	5	1	1	5	2	5	1	1	3	1	1	5	1	1	2	1	1	4	1	1	2	1	1	1	5	1	5	1	1	1	2	1	1	1	1.12	1.4	1.2	1
698	18	FEMALE	2	Caucasian	3		1	5	7	1	1	5	1	1	5	1	5	1	1	5	1	1	5	1	1	5	1	1	5	1	1	5	1	1	1	5	1	5	1	1	1	1	1	1	1	1	1	1	1
699	18	FEMALE	2	Caucasian	3		1	4	4	1	1	5	1	1	4	1	5	1	1	5	1	2	5	1	1	5	1	1	5	3	1	5	1	4	1	5	1	5	2	1	1	1	1	1	1	1.28	1	1.2	1.2
700	19	MALE	1	Mixed/Biracial	6	Caucasian and Hispanic	1	4	4	3	1	5	1	1	5	1	5	1	1	4	1	4	5	1	1	3	1	1	5	1	1	4	1	1	1	5	1	5	1	1	1	1	1	1	1	1.12	1	1	1.6
701	18	MALE	1	Asian	5		1	5	5	3	1	5	2	1	5	1	5	1	1	5	1	1	5	1	1	4	1	1	4	1	1	5	1	1	1	5	1	5	1	1	1	2	1	1	1	1.08	1	1.2	1
702	18	FEMALE	2	Mixed/Biracial	6	African American Caucasian	1	4	4	3	1	5	1	1	5	1	5	1	1	2	1	3	5	1	1	2	1	1	5	1	1	5	1	1	1	5	1	5	1	1	1	1	1	1	1	1.08	1	1	1.4
703	19	FEMALE	2	Caucasian	3		1	4	5	1	1	5	1	1	5	1	5	1	1	5	1	2	5	1	1	4	1	1	5	1	1	4	1	1	1	5	1	5	1	1	1	1	1	1	1	1.04	1	1	1.2
704	18	FEMALE	2	Caucasian	3		1	5	5	2	1	5	1	1	5	1	5	1	1	3	1	1	5	1	1	4	1	2	5	1	1	5	1	1	1	5	1	5	1	1	1	1	1	1	1	1.04	1	1	1
705	19	MALE	1	Caucasian	3		2	5	3	2	1	3	2	2	3	1	3	1	1	1	1	1	3	2	1	1	1	1	2	1	1	1	1	1	1	1	1	1	3	3	3	4	5	3	5	1.88	2.4	3.6	1
706	18	MALE	1	Caucasian	3		1	5	5	3	2	2	2	3	3	3	5	1	1	4	1	1	5	1	1	4	1	1	5	1	1	5	1	1	1	5	1	5	3	1	1	1	1	4	1	1.44	2.6	1.4	1
707	19	MALE	1	Caucasian	3		2	6	3	3	1	5	3	1	5	1	5	1	1	4	1	1	4	1	1	3	1	1	4	1	1	4	1	1	1	5	1	5	1	1	2	2	1	1	1	1.16	1	1.4	1
708	20	MALE	1	Mixed/Biracial	6	Asian and White	2	5	5	3	1	5	1	1	5	1	5	1	1	4	1	1	5	2	1	2	1	1	3	1	1	3	1	1	1	5	1	5	1	1	1	3	1	1	1	1.12	1	1.4	1
709	19	MALE	1	Caucasian	3		1	4	4	3	1	5	4	1	3	3	5	1	1	3	1	1	5	3	1	1	1	2	4	1	1	1	1	1	2	4	1	3	3	1	1	2	3	1	2	1.6	1.6	2	1
710	18	MALE	1	Caucasian	3		1	7	4	3	1	5	1	1	5	1	5	1	1	5	1	1	4	1	1	3	1	1	3	1	1	3	1	1	1	4	1	4	1	1	2	3	2	1	2	1.2	1.2	1.8	1
711	20	MALE	1	Caucasian	3		2	5	5	2	1	5	1	1	5	1	5	1	1	5	1	1	5	1	1	3	1	1	5	1	1	4	1	1	1	5	1	5	1	1	1	1	1	1	1	1	1	1	1
712	19	MALE	1	Caucasian	3		2	4	5	3	1	5	1	1	5	1	5	1	1	3	1	1	4	1	1	4	1	1	4	1	1	3	1	1	1	4	1	5	1	1	2	2	1	1	2	1.12	1.2	1.4	1
713	19	MALE	1	Native American	4		1	5	5	3	1	5	1	1	5	1	5	1	1	5	1	1	5	1	1	5	1	1	5	1	1	5	1	1	1	5	1	5	1	1	1	1	1	1	1	1	1	1	1
714	18	MALE	1	Caucasian	3		1	4	4	3	1	5	2	1	5	1	5	1	1	5	1	1	5	1	1	3	1	1	4	1	1	4	1	1	1	5	1	4	1	1	1	2	2	1	1	1.12	1	1.4	1
715	21	MALE	1	Hispanic/Latino	1		3	2	1	3	1	5	1	1	5	1	5	1	1	5	1	1	5	1	1	5	1	1	5	1	1	5	1	1	1	5	1	5	1	1	1	1	1	1	1	1	1	1	1
716	20	MALE	1	Caucasian	3		2	5	4	3	1	5	1	1	5	1	5	1	1	3	1	2	4	2	1	4	1	1	3	1	1	3	1	1	1	4	1	4	1	1	2	3	2	1	2	1.28	1.2	1.8	1.2
717	21	MALE	1	Caucasian	3		3	7	6	3	1	5	1	1	5	2	5	1	1	5	1	2	5	1	1	3	1	1	5	1	1	5	1	1	1	5	1	5	1	1	1	1	1	1	1	1.08	1.2	1	1.2
718	19	MALE	1	Caucasian	3		2	6	7	3	2	5	4	1	4	2	5	1	1	2	1	1	4	4	1	3	1	1	3	1	1	4	1	1	1	5	1	4	2	1	2	3	2	1	1	1.52	1.4	2	1
719	18	MALE	1	Mixed/Biracial	6	middle eastern and american	1	4	5	3	1	5	3	1	3	3	4	1	1	4	1	1	5	3	1	3	1	3	3	1	4	4	2	1	2	5	1	5	3	2	1	3	1	1	1	1.72	1.4	2	1
720	18	MALE	1	Caucasian	3		1	4	4	3	4	3	1	1	5	3	5	1	1	3	1	1	4	2	1	2	1	1	3	1	2	4	1	1	1	4	1	5	1	1	2	3	1	3	2	1.52	2.6	1.6	1
721	19	MALE	1	Caucasian	3		1	5	5	3	1	4	1	1	4	1	4	1	1	2	1	1	3	1	1	2	1	3	3	1	1	3	1	1	1	5	1	3	2	2	3	3	3	2	1	1.44	1.2	2.6	1
722	19	MALE	1	Caucasian	3		1	5	5	1	1	4	2	1	5	1	5	1	3	2	5	5	4	2	5	2	5	3	4	1	1	3	1	1	2	5	1	4	1	1	2	2	2	2	1	2.08	1.2	1.6	4.6
723	24	MALE	1	Caucasian	3		2	4	3	3	2	3	3	1	4	3	4	-6	-6	3	-6	4	3	3	1	3	1	2	3	1	1	3	1	1	1	4	1	3	2	2	3	3	3	3	2	2	2.2	2.6	2
724	20	MALE	1	Caucasian	3		2	5	5	3	1	1	1	1	1	1	1	1	1	4	1	1	5	1	1	4	1	1	4	1	1	5	1	1	1	4	1	5	5	5	1	2	1	5	2	1.56	2	2.8	1
725	20	MALE	1	Caucasian	3		2	5	6	2	2	5	1	1	4	1	3	1	1	2	1	1	4	2	1	4	1	1	4	1	1	4	1	1	1	5	1	4	2	3	2	2	2	1	1	1.32	1.2	2.2	1
726	18	MALE	1	Caucasian	3		1	5	5	2	1	5	1	1	5	1	5	1	1	5	1	1	5	1	1	5	1	1	5	1	1	5	1	1	1	5	1	5	1	1	1	1	1	1	1	1	1	1	1
727	19	MALE	1	Caucasian	3		1	7	5	2	1	5	2	1	5	1	5	1	1	5	1	1	5	1	1	5	1	1	5	1	1	5	1	1	1	5	1	5	1	1	1	1	1	1	1	1.04	1	1	1
728	19	MALE	1	Other	7	Middle Eastern	2	3	6	3	1	5	2	1	4	2	4	1	2	2	3	3	5	2	1	3	-6	1	3	1	1	3	1	1	1	3	1	3	2	2	1	3	3	1	3	1.66667	1.6	2.2	2.25
729	18	MALE	1	Caucasian	3		1	5	4	2	1	5	2	1	5	3	5	1	1	5	1	3	5	2	1	3	1	2	5	1	1	5	1	1	1	5	1	5	1	1	1	1	1	1	1	1.28	1.4	1	1.4
730	19	MALE	1	Caucasian	3		1	5	5	2	1	5	1	1	5	1	5	1	1	5	1	1	5	1	1	5	1	1	5	1	1	5	1	1	1	5	1	5	1	1	1	1	1	1	1	1	1	1	1
731	18	MALE	1	Caucasian	3		1	5	5	3	1	5	1	1	5	1	5	1	1	5	1	1	5	1	1	5	1	1	5	1	1	5	1	1	1	5	1	5	1	1	1	1	1	1	1	1	1	1	1
732	18	MALE	1	Mixed/Biracial	6	African American and Caucasian	1	5	5	3	1	1	1	1	5	1	5	1	1	4	1	1	4	3	2	5	4	1	5	1	1	5	1	1	1	5	1	5	1	1	2	1	1	5	1	1.44	1.8	1.2	1.8
733	20	MALE	1	Caucasian	3		3	5	4	1	1	1	1	1	4	1	5	2	1	2	1	2	4	1	1	3	1	1	4	1	3	2	1	1	1	5	1	5	2	1	2	2	1	5	1	1.44	1.8	1.6	1.2
734	21	MALE	1	Caucasian	3		3	5	5	0	1	5	2	1	4	1	4	1	1	5	3	4	4	4	1	4	1	1	5	1	1	4	1	1	1	5	1	5	2	2	2	1	1	1	1	1.48	1	1.6	2
736	20	FEMALE	2	Caucasian	3		2	6	6	3	1	5	1	1	5	1	5	1	1	4	1	1	5	1	1	5	1	1	4	1	1	5	1	1	1	5	1	4	1	1	1	2	2	1	1	1.08	1	1.4	1
737	18	FEMALE	2	Asian	5		1	-6	-6	2	1	5	1	1	5	1	5	1	1	4	1	1	5	1	1	4	1	1	4	2	1	5	1	2	1	5	2	4	1	1	1	2	2	1	1	1.2	1	1.4	1
738	18	FEMALE	2	Caucasian	3		1	3	3	3	1	5	1	1	5	1	5	1	1	5	1	1	5	1	1	5	1	1	5	1	1	5	1	1	1	5	1	5	1	1	1	1	1	1	1	1	1	1	1
739	19	FEMALE	2	Asian	5		1	1	1	1	3	4	3	1	3	1	3	3	1	3	2	3	2	4	3	1	1	2	2	1	2	1	1	1	3	3	1	2	3	3	4	4	4	2	3	2.36	2	3.6	2
740	19	FEMALE	2	Caucasian	3		1	5	7	3	1	4	1	1	5	1	5	1	1	2	1	1	4	3	1	4	1	2	3	1	1	4	1	1	1	5	1	4	1	1	2	3	2	2	1	1.32	1.2	1.8	1
741	18	FEMALE	2	Caucasian	3		1	3	4	1	1	5	1	1	5	1	5	1	1	4	1	1	5	2	1	5	1	2	5	1	1	5	1	1	1	5	1	5	1	1	1	1	1	1	1	1.08	1	1	1
742	18	FEMALE	2	Caucasian	3		1	4	4	3	1	5	1	1	5	1	5	1	1	4	1	1	5	1	1	4	1	1	5	1	1	5	1	1	1	5	1	5	1	1	1	1	1	1	1	1	1	1	1
743	20	FEMALE	2	Asian	5		2	5	7	3	1	5	2	1	4	1	4	1	2	3	2	2	5	3	2	2	2	1	4	1	1	4	1	1	1	5	1	5	2	2	1	2	1	1	1	1.44	1	1.6	2
745	-6	MALE	1	Asian	5		1	4	5	0	1	2	1	2	2	1	3	1	2	5	4	2	3	3	3	3	2	1	5	1	1	1	1	3	1	1	1	1	4	3	3	1	5	4	5	2.24	2.6	3.2	2.6
746	25	MALE	1	Caucasian	3		4	5	5	3	1	5	2	1	5	1	5	1	1	3	2	2	5	2	1	4	1	3	4	1	1	3	1	1	2	5	1	4	1	1	1	2	2	1	1	1.36	1	1.4	1.4
747	20	MALE	1	Caucasian	3		2	4	5	2	1	5	1	2	4	1	4	1	1	2	1	2	5	2	1	4	1	1	5	1	1	4	1	1	2	5	1	4	2	2	1	1	2	1	1	1.28	1.2	1.6	1.2
748	19	MALE	1	Caucasian	3		2	3	4	3	1	5	2	1	5	1	5	1	1	5	1	1	5	1	1	5	1	1	5	1	1	5	1	1	1	5	1	5	1	1	1	1	1	1	1	1.04	1	1	1
749	21	MALE	1	Caucasian	3		3	3	3	1	1	4	2	2	5	1	4	1	1	3	1	1	4	2	1	3	1	1	4	1	1	4	1	1	3	4	1	4	1	2	2	2	2	2	2	1.44	1.6	1.8	1
750	21	MALE	1	Caucasian	3		3	4	5	2	1	1	1	1	1	1	5	1	1	3	1	1	4	2	1	3	1	1	5	1	1	3	1	1	1	1	1	5	5	1	2	1	1	5	5	1.56	2.6	2	1
751	19	FEMALE	2	Caucasian	3		1	5	5	1	1	5	1	1	5	1	5	1	1	5	1	1	5	1	1	5	1	1	5	1	1	5	1	1	1	5	1	5	1	1	1	1	1	1	1	1	1	1	1
752	20	FEMALE	2	Asian	5		2	4	3	1	1	5	1	1	5	1	5	1	1	4	1	1	5	1	1	5	1	1	5	1	1	5	1	1	1	5	1	5	1	1	1	1	1	1	1	1	1	1	1
753	19	FEMALE	2	Caucasian	3		1	5	7	3	1	5	1	1	5	1	5	1	1	5	1	2	5	2	1	4	1	1	3	1	1	4	1	1	1	5	1	4	1	1	1	3	2	1	1	1.2	1	1.6	1.2
754	18	FEMALE	2	Native American	4		1	4	2	3	1	5	1	1	5	2	5	1	1	3	1	4	5	1	1	4	1	1	5	2	1	5	1	2	1	5	1	5	1	1	1	1	1	1	1	1.24	1.2	1	1.6
755	20	MALE	1	Caucasian	3		2	5	4	3	1	5	1	1	5	1	4	1	1	3	1	4	4	2	1	4	1	2	4	1	1	3	1	1	2	5	1	4	1	2	2	2	2	1	1	1.4	1	1.8	1.6
756	19	MALE	1	Caucasian	3		1	7	7	3	1	5	1	1	5	1	5	1	1	2	1	1	4	4	1	1	1	1	3	1	1	2	1	1	4	5	1	4	1	1	2	3	2	1	1	1.4	1	1.8	1
757	20	MALE	1	Caucasian	3		2	4	5	1	1	5	2	1	4	2	5	1	1	5	1	1	4	2	1	3	1	1	4	1	1	4	1	1	1	5	1	4	2	1	2	2	2	1	1	1.28	1.2	1.8	1
758	19	MALE	1	Caucasian	3		1	4	4	3	1	5	3	1	5	1	5	1	1	5	1	1	5	2	1	4	1	1	5	1	1	5	2	1	1	5	1	5	1	1	1	1	1	1	1	1.16	1	1	1
760	18	FEMALE	2	Caucasian	3		1	5	5	1	1	5	1	1	5	1	5	1	1	5	1	1	5	1	1	5	1	1	5	1	1	5	1	1	1	5	1	5	1	1	1	1	1	1	1	1	1	1	1
761	20	FEMALE	2	Caucasian	3		2	5	7	2	1	5	2	1	3	1	5	1	1	4	1	1	5	3	1	3	1	1	4	1	1	4	1	1	2	5	1	5	3	1	1	2	1	1	1	1.28	1	1.6	1
762	18	FEMALE	2	Mixed/Biracial	6	asian and white	1	5	5	1	1	5	1	1	4	1	5	1	1	4	1	1	4	2	1	4	1	1	4	1	1	4	1	1	1	5	1	4	2	1	2	2	2	1	1	1.2	1	1.8	1
763	18	FEMALE	2	Caucasian	3		1	7	7	1	1	5	2	1	5	1	5	1	1	5	1	1	4	2	1	5	1	1	4	1	1	5	1	1	1	5	1	5	1	1	2	2	1	1	1	1.16	1	1.4	1
764	21	FEMALE	2	Hispanic/Latino	1		3	5	3	3	1	5	1	1	4	1	5	1	1	3	1	1	5	1	1	1	1	1	5	1	1	4	1	1	1	5	1	5	2	1	1	1	1	1	1	1.04	1	1.2	1
765	19	FEMALE	2	Caucasian	3		2	5	5	1	1	5	1	1	5	1	5	1	1	3	1	1	4	2	1	3	1	1	3	1	1	3	1	1	1	5	1	5	1	1	2	3	1	1	1	1.16	1	1.6	1
766	20	FEMALE	2	Caucasian	3		2	3	4	3	1	4	2	3	4	1	4	1	1	3	1	3	3	2	1	3	1	1	3	1	1	3	1	1	1	5	1	3	2	2	3	3	3	2	1	1.6	1.6	2.6	1.4
767	18	FEMALE	2	Asian	5		1	5	7	1	1	5	2	1	5	1	5	1	1	2	1	2	4	2	1	4	1	1	5	1	1	5	1	1	1	5	1	5	1	1	2	1	1	1	1	1.16	1	1.2	1.2
768	-6	MALE	1	Caucasian	3		1	4	3	1	1	5	1	1	5	1	5	1	1	4	1	1	5	1	1	3	1	1	5	1	1	3	1	1	1	5	1	5	1	1	1	1	1	1	1	1	1	1	1
769	18	MALE	1	Caucasian	3		1	5	5	0	1	5	2	1	4	1	5	1	1	4	1	1	5	2	1	4	1	1	4	1	1	4	1	1	1	5	1	5	2	1	1	2	1	1	1	1.16	1	1.4	1
770	19	MALE	1	Caucasian	3		2	3	4	2	3	5	1	2	5	2	5	1	1	4	1	4	4	1	1	1	1	1	5	1	1	5	1	1	1	5	1	5	1	1	2	1	1	1	1	1.32	1.8	1.2	1.6
771	18	MALE	1	Asian	5		1	5	5	2	1	5	3	1	5	1	4	1	1	3	2	3	4	2	1	2	1	1	3	1	1	2	1	1	1	1	1	2	1	2	2	3	4	1	5	1.68	1.8	2.4	1.6
772	21	MALE	1	Mixed/Biracial	6	White Black Asian	4	3	4	2	1	5	1	1	5	1	5	1	1	3	1	2	4	1	1	3	1	1	4	1	1	3	1	1	1	5	1	4	1	1	2	2	2	1	1	1.16	1	1.6	1.2
773	20	MALE	1	Caucasian	3		2	4	5	3	1	4	1	1	4	1	5	1	1	1	1	2	4	1	1	5	1	1	4	1	1	4	1	1	1	4	1	4	2	1	2	2	2	2	2	1.28	1.4	1.8	1.2
774	18	MALE	1	Caucasian	3		1	4	3	1	1	4	1	3	5	2	5	1	1	3	1	1	4	2	1	2	1	3	4	1	1	4	1	1	1	5	1	5	1	1	2	2	1	2	1	1.36	1.8	1.4	1
775	18	FEMALE	2	Caucasian	3		1	5	5	1	2	5	1	1	5	1	4	1	1	3	1	1	4	3	1	4	1	1	4	1	1	4	1	1	1	5	1	4	1	2	2	2	2	1	1	1.28	1.2	1.8	1
778	18	MALE	1	Caucasian	3		1	4	3	3	1	5	1	1	4	1	4	1	1	4	1	1	4	1	1	4	1	1	3	1	1	4	1	1	1	5	1	5	2	2	2	3	1	1	1	1.2	1	2	1
779	19	MALE	1	Caucasian	3		1	7	7	1	1	5	1	1	5	1	5	1	1	5	1	1	5	1	1	4	1	1	4	1	1	4	1	1	1	5	1	5	1	1	1	2	1	1	1	1.04	1	1.2	1
780	19	FEMALE	2	Caucasian	3		1	7	7	3	1	4	3	2	3	1	4	3	1	3	2	1	3	3	3	2	1	2	4	2	1	3	1	1	2	4	1	3	3	2	3	2	3	2	2	1.92	1.6	2.6	1.6
781	18	FEMALE	2	Asian	5		1	5	7	0	1	5	1	1	5	1	5	1	1	4	1	2	5	1	1	4	1	1	5	1	1	5	1	1	1	5	1	5	1	1	1	1	1	1	1	1.04	1	1	1.2
782	18	FEMALE	2	Mixed/Biracial	6	CaucasianWhite and Hispanic	1	5	5	0	1	5	1	1	5	1	5	1	1	4	1	1	5	1	1	3	1	1	5	1	1	5	1	1	1	5	1	5	1	1	1	1	1	1	1	1	1	1	1
783	18	FEMALE	2	Asian	5		1	4	4	0	1	5	2	1	5	1	5	1	1	5	1	2	5	2	1	4	1	1	5	1	1	5	1	1	1	5	1	5	1	1	1	1	1	1	1	1.12	1	1	1.2
784	22	FEMALE	2	African American	2		4	4	5	1	1	5	1	1	5	1	5	1	1	3	1	3	5	1	1	4	1	1	5	1	1	5	1	1	1	5	1	5	1	1	1	1	1	1	1	1.08	1	1	1.4
785	20	FEMALE	2	Hispanic/Latino	1		2	1	2	0	1	5	2	1	5	1	5	1	1	4	1	2	5	1	1	3	1	1	5	1	1	3	1	1	1	4	1	5	1	1	1	1	1	1	2	1.12	1.2	1	1.2
786	19	FEMALE	2	Caucasian	3		1	5	3	1	2	5	2	1	5	1	4	1	1	4	1	2	5	3	1	3	1	2	4	2	1	3	1	1	1	5	1	5	1	2	1	2	1	1	1	1.36	1.2	1.4	1.2
787	-6	FEMALE	2	Caucasian	3		1	4	5	3	1	4	4	2	5	1	3	3	3	1	3	3	2	3	3	3	3	2	2	1	1	2	1	1	5	4	1	3	1	3	4	4	3	2	2	2.4	1.6	3	3
788	19	MALE	1	Caucasian	3		1	5	5	3	1	1	1	1	5	1	5	1	1	5	1	1	5	1	1	5	1	1	4	1	1	5	1	1	1	5	1	5	1	1	1	2	1	5	1	1.2	1.8	1.2	1
789	24	MALE	1	Hispanic/Latino	1		3	2	4	1	1	5	1	1	5	1	5	5	1	5	1	2	5	1	1	4	1	1	5	1	1	4	1	1	1	5	1	5	1	1	1	1	1	1	1	1.2	1	1	1.2
790	-6	MALE	1	Caucasian	3		1	4	7	3	1	5	3	1	5	1	4	1	1	2	4	4	4	3	2	2	2	1	3	1	1	2	1	1	1	5	1	3	1	2	2	3	3	1	1	1.72	1	2.2	2.6
791	19	MALE	1	Caucasian	3		1	5	5	3	1	5	1	1	5	1	5	1	1	4	1	1	5	2	1	3	1	1	5	1	1	4	1	1	1	5	1	5	1	1	1	1	1	1	1	1.04	1	1	1
792	20	FEMALE	2	Mixed/Biracial	6	caucasian native american	2	7	7	3	1	2	3	1	4	2	4	1	1	1	2	3	1	4	2	3	1	3	1	1	1	1	1	1	4	4	1	2	2	2	5	5	4	4	2	2.28	2	3.6	1.8
793	18	FEMALE	2	African American	2		1	7	3	1	1	5	1	1	5	1	5	1	1	5	1	2	5	1	1	4	1	1	5	1	1	4	1	1	1	5	1	5	1	1	1	1	1	1	1	1.04	1	1	1.2
794	19	FEMALE	2	Caucasian	3		2	3	3	1	2	5	3	1	5	1	4	2	1	4	1	1	4	3	1	4	1	2	4	1	1	3	1	1	2	5	1	4	1	2	2	2	2	1	1	1.48	1.2	1.8	1
795	19	FEMALE	2	Caucasian	3		1	5	5	1	1	5	1	1	5	1	5	1	1	1	1	1	5	1	1	4	1	1	5	1	1	5	1	1	1	5	1	5	1	1	1	1	1	1	1	1	1	1	1
796	20	MALE	1	Caucasian	3		2	2	3	3	3	3	2	4	3	2	3	2	1	2	1	1	2	2	1	2	1	2	2	1	1	3	1	1	2	4	1	2	3	3	4	4	4	3	2	2.08	2.8	3.6	1
797	19	MALE	1	Caucasian	3		1	5	-6	1	4	2	5	1	1	2	1	1	4	1	5	3	1	4	4	1	3	5	1	1	1	1	1	1	5	2	1	1	5	5	5	5	5	4	4	3.36	3	5	3.8
798	19	FEMALE	2	Asian	5		1	4	4	3	1	5	3	1	4	1	4	4	1	3	1	1	3	4	1	2	1	2	3	1	1	3	1	1	3	5	1	4	2	2	3	3	2	1	1	1.72	1	2.4	1
799	19	FEMALE	2	African American	2		1	7	5	0	1	5	2	1	5	2	5	1	1	2	1	2	4	2	1	4	1	2	4	1	1	5	1	1	1	4	1	4	1	1	2	2	2	1	2	1.36	1.4	1.6	1.2
800	18	FEMALE	2	Caucasian	3		1	4	4	2	1	5	1	1	5	1	5	1	1	5	1	1	5	1	1	4	1	1	4	1	1	3	1	1	1	5	1	4	1	1	1	2	2	1	1	1.08	1	1.4	1
801	22	FEMALE	2	Native American	4		1	4	4	3	3	3	2	3	5	3	3	3	1	1	1	3	3	2	3	1	2	4	3	4	2	1	4	4	5	3	4	3	1	3	3	3	3	3	3	2.88	3	2.6	2
802	18	FEMALE	2	Native American	4		1	3	2	1	1	5	1	1	5	1	5	1	1	4	1	1	5	1	1	3	1	2	5	1	1	4	1	1	1	5	1	5	1	1	1	1	1	1	1	1.04	1	1	1
803	19	FEMALE	2	Asian	5		1	7	7	1	1	1	1	1	5	1	4	1	1	3	3	3	4	3	3	3	1	1	4	1	1	3	1	1	3	5	1	3	1	2	2	2	3	5	1	1.76	1.8	2	2.2
804	18	FEMALE	2	Caucasian	3		1	7	7	1	1	5	3	1	5	1	5	1	1	3	1	2	5	1	1	2	1	1	4	3	1	3	3	5	1	5	2	5	1	1	1	2	1	1	1	1.52	1	1.2	1.2
805	-6	FEMALE	2	Asian	5		1	5	5	1	1	4	3	1	4	1	4	1	1	4	1	1	4	3	1	4	1	1	5	1	1	4	1	1	1	4	1	5	2	2	2	1	1	2	2	1.36	1.4	1.6	1
806	19	MALE	1	Caucasian	3		2	7	5	2	1	5	1	1	5	1	5	1	1	5	1	1	5	1	1	5	1	1	5	1	1	5	1	1	1	5	1	5	1	1	1	1	1	1	1	1	1	1	1
807	19	MALE	1	Caucasian	3		1	7	4	2	1	4	3	1	3	1	4	1	1	1	1	1	1	1	1	1	1	1	1	1	1	4	1	1	1	1	1	4	3	2	5	5	2	2	5	1.76	2	3.4	1
808	20	MALE	1	Caucasian	3		1	5	7	1	1	5	1	1	5	1	5	1	1	5	1	1	5	1	1	5	1	1	5	1	1	5	1	1	1	5	1	5	1	1	1	1	1	1	1	1	1	1	1
809	19	FEMALE	2	Caucasian	3		1	4	4	2	1	4	1	1	4	1	4	2	1	3	1	1	4	2	1	3	1	2	3	1	1	3	1	1	3	5	1	3	2	2	2	3	3	2	1	1.52	1.2	2.4	1
810	19	FEMALE	2	Caucasian	3		1	5	5	2	1	5	1	1	5	1	5	1	1	4	1	1	5	1	1	4	1	1	4	1	1	4	1	1	1	5	1	4	1	1	1	2	2	1	1	1.08	1	1.4	1
811	19	FEMALE	2	Hispanic/Latino	1		1	1	1	2	2	4	3	1	5	1	5	2	1	3	2	4	4	3	1	3	1	1	3	1	1	2	1	1	1	5	1	3	1	1	2	3	3	2	1	1.64	1.4	2	1.8
812	18	FEMALE	2	Caucasian	3		1	7	6	1	1	5	2	1	4	2	4	1	1	3	1	2	4	3	1	3	1	1	4	1	1	3	1	1	1	5	1	4	2	2	2	2	2	1	1	1.4	1.2	2	1.2
813	21	MALE	1	Asian	5		2	5	5	1	4	4	4	2	-6	1	4	1	-6	5	1	3	-6	-6	-6	-6	-6	1	-6	3	1	-6	-6	-6	1	-6	1	5	-6	2	-6	-6	1	2	-6	1.86667	2.25	1.5	2
814	18	FEMALE	2	Caucasian	3		1	5	4	3	1	5	1	1	5	1	5	1	1	4	1	2	5	1	1	4	1	1	5	1	1	5	1	1	1	5	1	5	1	1	1	1	1	1	1	1.04	1	1	1.2
815	18	FEMALE	2	Caucasian	3		1	7	7	3	1	5	1	1	5	1	5	1	1	5	1	1	5	1	1	5	1	1	5	1	1	5	1	1	1	5	1	5	1	1	1	1	1	1	1	1	1	1	1
816	19	FEMALE	2	Hispanic/Latino	1		2	1	1	1	1	5	2	2	4	1	5	1	1	2	4	4	3	4	3	2	3	1	2	4	2	2	4	4	4	4	3	2	2	1	3	4	4	1	2	2.6	1.4	2.8	3
817	21	FEMALE	2	Asian	5		3	5	5	1	1	-6	1	1	5	1	5	1	1	5	1	1	-6	1	1	5	1	1	5	1	1	5	1	1	1	5	1	5	1	1	-6	1	1	-6	1	1	1	1	1
818	18	FEMALE	2	Caucasian	3		1	5	5	1	1	5	1	1	5	1	5	1	1	4	1	1	5	1	1	4	1	1	5	1	1	5	1	1	1	5	1	5	1	1	1	1	1	1	1	1	1	1	1
819	18	FEMALE	2	Caucasian	3		1	3	5	0	1	5	3	1	5	1	5	1	1	4	1	1	5	1	1	4	1	1	5	1	1	4	1	1	1	5	1	5	1	1	1	1	1	1	1	1.08	1	1	1
820	19	FEMALE	2	Caucasian	3		1	7	7	3	1	5	1	1	5	1	5	1	1	4	1	3	5	1	1	4	1	1	4	1	1	5	1	1	1	5	1	5	1	1	1	2	1	1	1	1.12	1	1.2	1.4
821	19	MALE	1	Caucasian	3		1	4	4	3	1	5	2	1	5	1	5	1	1	5	1	1	5	1	1	5	1	1	4	1	1	5	1	1	1	5	1	5	1	1	1	2	1	1	1	1.08	1	1.2	1
822	19	MALE	1	Caucasian	3		2	5	3	3	1	5	2	1	5	1	5	1	1	4	1	3	5	1	1	5	1	1	5	1	1	5	1	1	1	5	1	5	1	1	1	1	1	1	1	1.12	1	1	1.4
823	19	MALE	1	Caucasian	3		1	4	4	3	2	4	1	1	4	1	4	1	1	3	1	1	4	1	1	3	1	1	4	1	1	4	1	1	1	4	1	4	2	2	2	2	2	2	2	1.32	1.6	2	1
824	19	MALE	1	Caucasian	3		1	3	4	2	3	4	1	1	4	1	5	1	1	4	1	1	3	2	1	3	1	1	3	1	1	3	1	1	1	4	1	3	2	1	3	3	3	2	2	1.48	1.8	2.4	1
825	19	MALE	1	African American	2		1	4	4	0	2	5	3	1	5	1	4	1	2	1	3	3	4	2	1	1	1	2	3	1	1	1	1	1	1	5	1	2	1	2	2	3	4	1	1	1.68	1.2	2.4	2
826	18	MALE	1	Mixed/Biracial	6	Asian Caucasian African American	1	5	4	0	3	4	4	2	2	1	2	1	1	1	1	1	1	4	1	1	1	1	2	1	1	2	1	1	2	4	1	2	4	4	5	4	4	2	2	2.12	2	4.2	1
827	20	FEMALE	2	Asian	5		2	5	5	1	3	4	2	1	-6	-6	-6	-6	-6	-6	-6	-6	-6	-6	-6	-6	-6	-6	-6	-6	-6	-6	-6	-6	-6	-6	-6	-6	-6	-6	-6	-6	-6	2	-6	2	2	-6	-6
828	21	FEMALE	2	Asian	5		3	3	3	1	1	4	1	1	5	1	5	1	1	5	1	1	-6	1	1	5	1	1	5	1	1	5	1	1	1	5	1	5	1	1	-6	1	1	2	1	1.04167	1.2	1	1
829	18	FEMALE	2	African American	2		1	5	5	3	1	5	1	1	5	1	5	1	1	5	1	3	5	1	1	4	1	1	5	1	1	5	1	1	1	5	1	5	1	1	1	1	1	1	1	1.08	1	1	1.4
830	19	MALE	1	Caucasian	3		1	5	5	0	1	5	2	1	5	1	5	1	1	5	1	1	5	2	1	5	1	1	5	1	1	5	1	1	1	5	1	5	1	1	1	1	1	1	1	1.08	1	1	1
831	18	MALE	1	Caucasian	3		1	5	7	1	1	5	3	1	2	1	5	1	1	5	1	1	4	1	1	5	1	1	5	1	1	5	1	1	1	5	1	4	4	1	2	1	2	1	1	1.28	1	2	1
832	19	MALE	1	Caucasian	3		1	7	3	3	1	4	1	1	4	1	4	1	1	2	1	1	3	3	1	2	1	1	2	1	1	3	1	1	1	4	1	4	2	2	3	4	2	2	2	1.48	1.4	2.6	1
833	19	FEMALE	2	Caucasian	3		1	2	2	0	1	5	1	1	5	1	5	1	1	4	1	1	5	3	1	1	1	1	3	1	1	3	1	1	1	5	1	4	1	1	1	3	2	1	1	1.2	1	1.6	1
834	18	FEMALE	2	Caucasian	3		1	7	7	1	1	5	1	1	5	1	5	1	1	5	1	1	5	1	1	5	1	1	5	1	1	5	1	1	1	5	1	5	1	1	1	1	1	1	1	1	1	1	1
835	19	FEMALE	2	Caucasian	3		2	7	7	3	1	5	4	1	5	1	4	1	1	2	1	2	4	4	2	2	1	2	3	1	1	3	1	1	3	5	1	4	1	2	2	3	2	1	1	1.64	1	2	1.4
836	19	FEMALE	2	Caucasian	3		1	6	5	3	1	5	2	1	5	1	5	1	1	5	1	1	5	1	1	5	1	1	5	1	1	5	1	1	1	5	1	5	1	1	1	1	1	1	1	1.04	1	1	1
838	19	FEMALE	2	Hispanic/Latino	1		1	1	4	3	2	3	5	1	4	2	4	3	1	2	2	2	3	5	1	1	1	3	4	3	2	3	3	2	2	1	2	5	2	2	3	2	1	3	5	2.4	2.6	2	1.4
839	18	FEMALE	2	Hispanic/Latino	1		1	1	3	3	1	5	1	1	5	1	5	1	1	3	4	4	5	1	1	5	1	1	3	1	1	4	1	1	1	5	1	5	1	1	1	3	1	1	1	1.32	1	1.4	2.2
840	-6	MALE	1	Caucasian	3		3	5	5	3	1	1	5	1	3	1	3	3	2	1	3	1	3	5	3	1	1	5	3	1	1	1	1	1	3	5	1	3	3	3	3	3	3	5	1	2.4	1.8	3	2
841	19	MALE	1	Asian	5		1	5	5	0	1	5	1	1	5	1	5	1	1	4	1	1	5	1	1	3	1	1	5	1	1	3	1	1	1	5	1	4	1	1	1	1	2	1	1	1.04	1	1.2	1
842	18	FEMALE	2	Caucasian	3		1	6	7	3	1	5	2	1	4	1	4	4	1	3	1	3	2	3	1	2	1	3	2	1	1	3	1	3	4	5	5	2	2	2	4	4	4	1	1	2.2	1	3.2	1.4
843	18	FEMALE	2	Caucasian	3		1	4	4	3	1	5	2	3	5	1	5	2	1	2	1	1	4	3	1	1	1	4	4	1	1	3	1	1	3	5	1	5	1	1	2	2	1	1	1	1.52	1.4	1.4	1
844	19	FEMALE	2	Caucasian	3		2	7	4	3	1	5	2	1	4	1	5	1	1	3	3	1	3	3	1	2	1	4	3	1	1	3	1	1	2	5	1	3	2	1	3	3	3	1	1	1.64	1	2.4	1.4
845	19	MALE	1	Asian	5		2	5	6	3	1	5	1	1	3	1	4	1	1	4	1	1	4	1	1	5	1	1	3	1	1	4	1	1	1	5	1	3	3	2	2	3	3	1	1	1.32	1	2.6	1
846	18	MALE	1	Caucasian	3		1	5	4	3	1	5	2	1	5	1	5	2	1	2	1	1	5	2	1	3	1	1	5	1	1	4	1	1	1	5	1	5	1	1	1	1	1	1	1	1.12	1	1	1
847	18	MALE	1	Asian	5		1	7	7	2	1	5	1	1	5	1	5	1	1	5	1	1	1	1	1	5	1	1	5	1	1	5	1	1	1	1	1	5	1	1	5	1	1	1	5	1.32	1.8	1.8	1
848	19	FEMALE	2	Caucasian	3		2	5	5	1	1	5	1	1	5	1	5	1	1	4	1	4	5	1	1	3	1	3	3	1	1	2	1	1	3	5	1	4	1	1	1	3	2	1	1	1.4	1	1.6	1.6
849	18	MALE	1	Mixed/Biracial	6	Hispanic caucasian	1	3	5	0	1	4	1	1	4	2	4	1	1	4	1	1	4	1	1	4	1	1	4	1	1	4	1	1	1	5	1	4	2	2	2	2	2	2	1	1.28	1.4	2	1
850	18	FEMALE	2	Hispanic/Latino	1		1	2	2	2	1	5	1	1	5	1	5	1	1	3	1	4	4	1	1	4	1	1	5	1	1	4	1	1	1	5	1	5	1	1	2	1	1	1	1	1.16	1	1.2	1.6
851	19	FEMALE	2	Caucasian	3		2	4	2	3	1	5	3	2	5	1	1	2	1	2	2	2	5	3	1	4	1	1	4	1	1	4	1	1	1	5	1	5	1	5	1	2	1	1	1	1.52	1.2	2	1.4
852	19	FEMALE	2	Caucasian	3		2	7	7	1	1	5	1	1	5	1	4	1	1	3	1	1	3	1	1	3	1	4	5	5	5	3	5	5	4	5	5	5	1	2	3	1	1	1	1	2.16	1	1.6	1
853	18	FEMALE	2	Caucasian	3		1	5	5	1	1	5	1	1	5	1	5	1	1	5	1	1	5	1	1	5	1	1	5	1	1	5	1	1	1	5	1	5	1	1	1	1	1	1	1	1	1	1	1
854	19	FEMALE	2	Asian	5		1	3	3	1	1	5	4	1	3	1	3	1	1	3	1	1	4	4	1	2	1	1	2	1	1	4	1	1	3	5	1	5	3	3	2	4	1	1	1	1.64	1	2.6	1
855	18	FEMALE	2	Caucasian	3		1	4	5	1	1	5	1	1	5	1	5	1	1	4	1	3	5	2	1	4	1	1	5	-6	-6	5	-6	-6	2	5	5	5	1	1	1	1	1	1	1	1.38095	1	1	1.4
856	18	FEMALE	2	Mixed/Biracial	6	European Caucasian and Latina	1	4	3	3	1	4	3	1	2	1	3	2	2	2	3	1	3	4	2	1	1	2	2	3	1	1	1	3	3	4	3	2	4	3	3	4	4	2	2	2.36	1.4	3.6	1.8
857	18	MALE	1	Caucasian	3		1	3	5	0	1	5	2	1	5	1	5	1	2	5	1	1	5	3	1	4	1	1	5	1	1	5	1	1	1	5	1	5	1	1	1	1	1	1	1	1.16	1	1	1.2
858	20	MALE	1	Caucasian	3		2	5	3	1	1	3	1	1	3	2	3	1	1	4	1	3	4	2	1	4	1	1	4	1	1	3	1	1	1	4	1	5	3	3	2	2	1	3	2	1.52	1.8	2.2	1.4
860	20	FEMALE	2	Caucasian	3		3	7	7	3	1	5	4	1	5	1	5	2	2	2	4	4	3	4	4	3	3	5	3	1	1	3	1	1	3	5	1	4	1	1	3	3	2	1	1	2.2	1	2	3.4
862	19	MALE	1	Asian	5		2	4	5	3	2	5	2	1	5	1	5	1	1	5	1	1	5	1	1	4	1	1	4	1	1	5	1	1	1	5	1	5	1	1	1	2	1	1	1	1.12	1.2	1.2	1
863	21	MALE	1	Caucasian	3		4	7	5	3	1	5	1	1	4	1	5	1	1	4	1	1	5	1	1	3	1	1	5	1	1	4	1	1	1	5	1	4	2	1	1	1	2	1	1	1.08	1	1.4	1
864	19	MALE	1	Caucasian	3		1	5	7	2	2	5	2	1	5	2	5	1	1	3	1	1	4	2	1	3	1	1	4	1	1	3	1	1	1	5	1	5	1	1	2	2	1	1	1	1.24	1.4	1.4	1
865	19	FEMALE	2	Caucasian	3		2	5	4	0	1	5	1	1	5	1	5	1	1	5	1	1	5	1	1	5	1	1	5	1	1	5	1	1	1	5	1	5	1	1	1	1	1	1	1	1	1	1	1
866	19	FEMALE	2	Caucasian	3		2	5	5	1	1	5	1	1	5	1	5	1	1	5	1	1	5	1	1	5	1	1	5	1	1	5	1	1	1	5	1	5	1	1	1	1	1	1	1	1	1	1	1
867	18	FEMALE	2	Hispanic/Latino	1		1	3	3	1	1	5	1	1	5	1	5	1	1	4	1	1	5	1	1	4	1	1	5	1	1	4	1	1	1	1	1	5	1	1	1	1	1	1	5	1.16	1.8	1	1
869	18	FEMALE	2	Caucasian	3		1	4	3	1	1	1	1	1	1	1	5	1	1	5	1	1	5	1	1	5	1	1	5	1	1	5	1	1	1	5	1	5	5	1	1	1	1	5	1	1.32	1.8	1.8	1
870	18	FEMALE	2	Caucasian	3		1	5	7	0	2	3	2	1	3	2	3	4	1	2	1	1	3	3	1	1	1	4	3	1	1	3	1	1	4	4	1	3	3	3	3	3	3	3	2	2.08	2	3	1
871	18	FEMALE	2	Caucasian	3		1	3	5	1	3	2	3	3	2	1	2	3	-6	1	3	3	1	5	4	1	2	3	1	1	1	2	1	1	5	2	1	1	4	4	5	5	5	4	4	3.08333	3	4.6	3
872	20	MALE	1	Caucasian	3		3	4	-6	3	1	5	1	1	5	1	5	1	1	2	1	1	1	1	1	4	1	1	5	1	1	5	1	1	1	5	1	5	1	1	5	1	1	1	1	1.16	1	1.8	1
873	19	MALE	1	Hispanic/Latino	1		2	3	5	0	1	5	1	1	5	1	5	1	1	5	1	1	5	1	1	4	1	1	5	1	1	5	1	1	1	5	1	5	1	1	1	1	1	1	1	1	1	1	1
874	18	MALE	1	Caucasian	3		1	5	5	2	3	4	1	1	5	2	5	1	1	4	1	1	5	2	1	4	1	1	5	1	1	4	1	1	2	5	1	5	1	1	1	1	1	2	1	1.24	1.8	1	1
875	20	MALE	1	Asian	5		3	5	3	0	1	4	3	1	1	1	4	2	1	3	2	1	3	3	1	3	1	2	4	1	1	4	1	1	1	4	1	4	5	2	3	2	2	2	2	1.72	1.4	2.8	1.2
876	19	MALE	1	Caucasian	3		1	5	5	2	1	5	1	1	5	1	5	1	1	1	1	1	5	1	1	3	1	1	3	1	1	3	1	1	1	4	1	4	1	1	1	3	2	1	2	1.16	1.2	1.6	1
877	20	MALE	1	Caucasian	3		3	7	7	3	1	5	4	1	5	1	5	2	1	4	1	1	4	2	1	4	1	1	4	1	1	4	1	1	1	5	2	5	1	1	2	2	1	1	1	1.32	1	1.4	1
878	18	MALE	1	Caucasian	3		1	4	7	3	1	5	1	1	5	1	5	1	1	5	1	1	5	1	1	4	1	1	5	1	1	4	1	1	1	5	1	5	1	1	1	1	1	1	1	1	1	1	1
879	18	FEMALE	2	Caucasian	3		1	7	7	3	1	5	1	1	5	1	5	1	1	4	1	1	5	1	1	1	1	1	5	1	1	2	1	1	1	5	1	5	1	1	1	1	1	1	1	1	1	1	1
880	18	FEMALE	2	Caucasian	3		1	5	5	3	1	5	1	1	5	1	5	1	1	2	1	1	5	1	1	1	1	1	5	1	1	5	1	1	1	5	1	5	1	1	1	1	1	1	1	1	1	1	1
881	22	FEMALE	2	Caucasian	3		4	5	5	1	1	5	2	1	5	1	5	1	1	5	1	1	5	1	1	5	1	1	5	1	1	5	1	1	1	5	1	5	1	1	1	1	1	1	1	1.04	1	1	1
882	19	FEMALE	2	Asian	5		1	3	4	2	1	5	2	1	5	1	3	3	1	1	1	1	4	2	1	1	1	5	5	1	1	3	1	1	2	5	1	3	1	3	2	1	3	1	1	1.56	1	2	1
883	18	FEMALE	2	Caucasian	3		1	4	4	1	2	5	2	1	5	1	5	1	1	5	1	1	5	1	1	4	1	2	4	1	1	5	1	1	1	5	1	5	1	1	1	2	1	1	1	1.16	1.2	1.2	1
884	18	MALE	1	Other	7	Indian	1	6	3	0	2	4	3	1	4	1	3	1	1	5	1	4	5	3	3	2	1	1	3	1	1	4	1	1	1	4	1	4	2	3	1	3	2	2	2	1.72	1.6	2.2	2
885	19	MALE	1	Caucasian	3		1	4	4	1	1	5	1	1	5	1	5	1	1	5	1	3	5	1	1	4	1	1	5	1	1	4	1	1	1	5	1	5	1	1	1	1	1	1	1	1.08	1	1	1.4
887	20	MALE	1	Caucasian	3		2	5	4	3	1	5	2	2	5	1	5	1	1	3	1	1	5	1	1	4	1	1	5	1	1	4	1	1	1	5	1	5	1	1	1	1	1	1	1	1.08	1.2	1	1
888	18	FEMALE	2	Caucasian	3		1	5	5	3	1	5	1	1	5	1	5	1	1	5	1	1	4	1	1	5	1	1	5	1	1	4	1	1	1	4	1	4	1	1	2	1	2	1	2	1.12	1.2	1.4	1
890	20	MALE	1	Caucasian	3		2	5	5	2	1	5	3	1	4	1	5	1	1	2	1	1	3	2	1	3	1	2	3	1	1	2	2	1	1	5	1	4	2	1	3	3	2	1	1	1.44	1	2.2	1
891	18	FEMALE	2	Caucasian	3		1	7	7	1	1	5	1	1	5	1	5	1	1	5	1	1	5	1	1	5	1	1	5	1	1	5	1	1	1	5	1	5	1	1	1	1	1	1	1	1	1	1	1
893	19	MALE	1	Caucasian	3		2	4	3	2	1	5	1	1	5	1	5	1	1	5	1	1	5	1	1	5	1	1	5	1	1	5	1	1	1	5	1	5	1	1	1	1	1	1	1	1	1	1	1
894	19	MALE	1	Caucasian	3		2	5	7	3	1	5	3	1	4	1	5	3	1	4	1	1	4	3	1	5	1	3	5	1	1	5	1	1	1	5	1	4	2	1	2	1	2	1	1	1.44	1	1.6	1
895	18	MALE	1	Caucasian	3		1	7	7	0	1	5	1	1	5	1	5	1	1	4	1	1	5	1	1	4	1	1	5	1	1	5	1	1	1	5	1	5	1	1	1	1	1	1	1	1	1	1	1
896	20	MALE	1	Caucasian	3		2	4	4	2	1	5	1	1	5	1	5	1	1	5	1	1	5	1	1	5	1	1	5	1	1	5	1	1	1	5	1	5	1	1	1	1	1	1	1	1	1	1	1
897	20	FEMALE	2	Caucasian	3		2	5	3	1	1	5	1	1	5	1	5	1	1	5	1	1	5	1	1	4	1	1	5	1	1	5	1	1	1	5	1	5	1	1	1	1	1	1	1	1	1	1	1
898	18	FEMALE	2	Asian	5		2	4	3	2	2	5	2	1	5	1	5	1	1	5	1	1	5	1	1	4	1	1	5	1	1	5	1	1	1	5	1	5	1	1	1	1	1	1	1	1.08	1.2	1	1
900	18	FEMALE	2	Caucasian	3		1	3	7	0	1	5	2	1	4	1	5	1	1	5	1	1	5	2	1	4	1	1	4	1	1	5	1	1	1	5	1	5	2	1	1	2	1	1	1	1.16	1	1.4	1
902	19	MALE	1	Caucasian	3		2	5	4	3	1	5	1	1	5	1	5	1	1	4	1	1	5	1	1	4	1	1	5	1	1	5	1	1	1	5	1	5	1	1	1	1	1	1	1	1	1	1	1
903	19	MALE	1	Caucasian	3		1	5	7	2	1	5	1	1	1	1	5	1	1	5	1	1	5	1	1	3	1	1	3	1	1	3	1	1	1	1	1	5	5	1	1	3	1	1	5	1.4	1.8	2.2	1
904	18	FEMALE	2	Caucasian	3		1	5	5	2	1	5	1	1	5	1	5	1	1	5	1	1	5	1	1	5	1	1	5	1	1	5	1	1	1	5	1	5	1	1	1	1	1	1	1	1	1	1	1
905	19	FEMALE	2	Caucasian	3		2	5	7	2	1	5	1	1	5	1	5	1	1	5	1	1	5	1	1	4	1	1	5	1	1	5	1	1	1	5	1	5	1	1	1	1	1	1	1	1	1	1	1
906	18	FEMALE	2	Hispanic/Latino	1		1	5	5	1	2	5	1	1	1	1	5	1	1	5	1	4	5	1	1	5	1	1	5	1	1	5	1	1	1	5	1	5	5	1	1	1	1	1	1	1.32	1.2	1.8	1.6
907	19	FEMALE	2	Caucasian	3		2	4	3	2	1	-6	2	1	5	1	5	1	1	1	1	1	5	1	1	1	1	1	5	-6	1	3	-6	-6	1	5	-6	4	1	1	1	1	2	-6	1	1.1	1	1.2	1
908	19	FEMALE	2	Caucasian	3		2	4	3	2	2	3	1	1	3	1	5	1	1	3	1	3	4	1	1	3	1	1	4	1	1	4	1	1	1	4	1	4	3	1	2	2	2	3	2	1.44	1.8	2	1.4
909	18	FEMALE	2	Caucasian	3		1	3	2	1	4	5	1	2	4	1	5	1	1	3	1	2	3	3	1	1	1	2	3	1	1	4	1	1	1	4	1	4	2	1	3	3	2	1	2	1.6	2	2.2	1.2
910	18	MALE	1	Asian	5		1	4	3	3	1	4	1	2	2	1	3	1	1	2	3	2	2	2	1	3	2	2	1	1	1	4	1	1	2	2	1	3	4	3	4	5	3	2	4	2.04	2	3.8	1.8
911	18	FEMALE	2	Caucasian	3		1	4	7	1	3	5	2	1	5	1	4	1	1	3	1	1	4	3	1	3	1	1	4	1	1	3	1	1	1	5	1	3	1	2	2	2	3	1	1	1.4	1.4	2	1
912	20	MALE	1	Caucasian	3		3	7	7	0	1	5	1	1	5	1	5	1	1	3	1	1	3	1	1	3	1	1	5	1	1	3	1	1	1	5	1	4	1	1	3	1	2	1	1	1.12	1	1.6	1
913	18	FEMALE	2	Caucasian	3		1	3	7	3	1	5	2	1	5	1	5	1	1	4	1	1	5	1	1	4	1	1	4	1	1	4	1	1	1	5	1	5	1	1	1	2	1	1	1	1.08	1	1.2	1
914	20	MALE	1	African American	2		3	3	3	2	3	4	2	2	3	3	3	-6	3	3	3	3	5	3	4	4	3	3	4	4	4	3	3	3	4	3	4	4	3	3	1	2	2	2	3	2.91667	2.6	2.2	3.2
915	19	MALE	1	Caucasian	3		2	5	5	3	1	5	3	1	4	1	4	1	1	1	1	1	4	1	1	3	1	1	3	1	1	3	1	1	1	5	1	4	2	2	2	3	2	1	1	1.32	1	2.2	1
916	18	FEMALE	2	Caucasian	3		1	5	7	1	1	5	1	1	5	1	5	1	1	5	1	1	5	1	1	5	1	1	5	1	1	5	1	1	1	5	1	5	1	1	1	1	1	1	1	1	1	1	1
917	18	FEMALE	2	Caucasian	3		1	7	5	1	1	5	1	1	5	1	5	1	1	4	1	1	5	1	1	5	1	1	5	1	1	5	1	1	1	5	1	5	1	1	1	1	1	1	1	1	1	1	1
918	19	FEMALE	2	Caucasian	3		1	3	5	2	1	5	2	1	5	1	4	1	1	3	1	1	4	2	1	4	1	2	4	1	1	4	1	1	1	5	1	5	1	2	2	2	1	1	1	1.24	1	1.6	1
919	19	FEMALE	2	Caucasian	3		1	5	4	2	3	5	2	1	5	2	5	1	1	4	1	1	5	1	1	3	1	1	4	1	1	5	1	1	1	5	1	4	1	1	1	2	2	1	1	1.24	1.6	1.4	1
920	19	FEMALE	2	Caucasian	3		2	7	7	3	2	5	2	1	5	2	5	1	1	1	3	1	4	3	1	3	1	1	3	1	1	4	1	1	1	4	1	3	1	1	2	3	3	1	2	1.52	1.6	2	1.4
921	18	FEMALE	2	Caucasian	3		1	4	3	1	1	5	1	3	5	1	5	1	1	4	1	1	5	1	1	3	1	1	3	1	1	4	1	1	1	5	1	4	1	1	1	3	2	1	1	1.2	1.4	1.6	1
922	18	FEMALE	2	Caucasian	3		1	5	5	2	1	5	1	1	5	1	5	1	1	5	1	1	5	1	1	4	1	1	5	1	1	4	1	1	1	5	1	5	1	1	1	1	1	1	1	1	1	1	1
923	19	MALE	1	Caucasian	3		2	2	3	2	1	5	2	1	5	1	5	1	1	3	1	3	5	1	1	3	1	1	5	1	1	5	1	1	1	5	1	5	1	1	1	1	1	1	1	1.12	1	1	1.4
924	19	MALE	1	Caucasian	3		2	5	7	0	1	5	1	1	4	1	5	1	1	3	1	1	5	2	1	4	1	1	4	1	1	4	1	1	1	5	1	4	2	1	1	2	2	1	1	1.16	1	1.6	1
925	18	MALE	1	Hispanic/Latino	1		1	4	3	2	3	5	1	1	5	1	5	1	1	4	1	3	5	1	1	3	1	2	5	1	1	5	1	1	1	5	1	5	1	1	1	1	1	1	1	1.2	1.4	1	1.4
926	19	MALE	1	Hispanic/Latino	1		2	5	5	3	1	5	2	1	5	2	5	1	1	4	1	5	5	2	1	3	1	1	4	1	1	5	1	1	1	5	1	4	1	1	1	2	2	1	1	1.36	1.2	1.4	1.8
927	18	MALE	1	Hispanic/Latino	1		1	-6	-6	0	1	1	1	1	5	1	4	1	1	4	1	1	4	1	1	2	1	1	4	1	1	4	1	1	1	4	1	4	1	2	2	2	2	5	2	1.36	2	1.8	1
928	20	FEMALE	2	Caucasian	3		2	7	7	3	1	5	1	1	5	1	5	2	1	4	1	1	5	1	1	5	1	1	4	1	1	5	1	1	1	5	1	5	1	1	1	2	1	1	1	1.08	1	1.2	1
929	21	FEMALE	2	Other	7	Arab	2	1	1	0	-6	-6	-6	-6	-6	-6	-6	-6	-6	-6	-6	-6	-6	-6	-6	-6	-6	5	4	5	-6	-6	-6	-6	5	5	3	3	-6	-6	-6	2	3	-6	1	3.42857	1	2.5	-6
930	19	MALE	1	Caucasian	3		2	3	3	3	1	4	1	1	2	1	3	1	1	2	1	1	3	2	1	2	1	1	2	1	1	3	1	1	1	5	1	2	4	3	3	4	4	2	1	1.6	1.2	3.6	1
931	20	MALE	1	African American	2		2	5	5	3	1	1	1	1	5	1	5	1	1	5	1	4	5	1	1	4	1	1	4	1	1	4	1	1	1	5	1	1	1	1	1	2	5	5	1	1.48	1.8	2	1.6
932	18	MALE	1	Caucasian	3		1	7	4	3	1	5	2	1	5	1	5	1	1	3	1	2	4	2	1	2	1	1	1	1	1	3	1	1	1	5	1	4	1	1	2	5	2	1	1	1.36	1	2.2	1.2
933	19	MALE	1	Caucasian	3		2	4	5	1	1	5	2	1	5	1	5	1	1	4	1	2	4	1	1	4	1	1	3	1	1	4	1	1	1	5	1	4	1	1	2	3	2	1	1	1.24	1	1.8	1.2
934	18	FEMALE	2	Caucasian	3		1	4	5	3	1	5	1	1	5	1	5	1	1	4	1	2	5	2	1	3	1	1	4	1	1	4	1	1	1	5	1	4	1	1	1	2	2	1	1	1.16	1	1.4	1.2
935	19	FEMALE	2	Caucasian	3		2	5	5	3	1	5	1	1	5	1	5	1	1	5	1	1	5	1	1	5	1	1	5	1	1	5	1	1	1	5	1	5	1	1	1	1	1	1	1	1	1	1	1
936	20	MALE	1	Asian	5		2	4	5	2	1	5	2	1	5	1	4	2	1	4	1	1	5	2	1	3	1	1	4	1	1	3	1	1	1	5	1	5	1	2	1	2	1	1	1	1.2	1	1.4	1
937	18	MALE	1	Caucasian	3		1	3	7	3	1	5	1	1	5	1	5	1	1	5	1	1	5	1	1	4	1	1	5	1	1	5	1	1	1	5	1	5	1	1	1	1	1	1	1	1	1	1	1
938	19	MALE	1	Caucasian	3		1	5	5	3	1	5	1	1	5	1	5	2	1	5	1	1	5	2	1	3	1	1	5	1	1	4	1	1	1	5	1	5	1	1	1	1	1	1	1	1.08	1	1	1
939	19	MALE	1	Caucasian	3		1	5	7	1	1	5	1	1	5	1	5	1	1	4	1	1	5	2	1	4	1	1	5	1	1	5	1	1	1	5	1	5	1	1	1	1	1	1	1	1.04	1	1	1
940	19	MALE	1	Caucasian	3		1	5	3	2	1	5	1	1	1	1	5	1	1	4	1	1	5	2	1	4	1	1	3	1	1	3	1	1	1	1	1	4	5	1	1	3	2	1	5	1.48	1.8	2.4	1
941	18	FEMALE	2	Caucasian	3		1	3	5	1	1	5	2	1	5	1	5	1	1	4	1	3	5	1	1	4	1	1	5	1	1	4	1	1	1	5	1	5	1	1	1	1	1	1	1	1.12	1	1	1.4
942	18	FEMALE	2	Caucasian	3		1	5	7	3	2	4	1	4	4	4	4	2	1	1	1	1	3	4	1	2	1	3	3	2	1	2	1	1	4	4	1	3	2	2	3	3	3	2	2	2.08	2.8	2.6	1
943	19	FEMALE	2	Mixed/Biracial	6	Hispanic and African American	2	4	5	2	1	5	2	1	5	1	5	2	1	3	1	2	5	1	1	2	1	2	5	3	1	3	2	2	1	4	1	4	1	1	1	1	2	1	2	1.4	1.2	1.2	1.2
944	18	FEMALE	2	Hispanic/Latino	1		1	5	5	3	1	5	1	1	5	1	5	2	1	3	1	1	4	2	1	3	1	1	4	1	1	3	1	1	2	5	1	4	1	1	2	2	2	1	1	1.24	1	1.6	1
945	20	MALE	1	Caucasian	3		3	5	5	3	1	4	1	1	5	1	5	1	1	3	1	1	4	3	1	1	1	2	4	1	1	3	1	1	2	5	1	3	1	1	2	2	3	2	1	1.36	1.2	1.8	1
946	21	MALE	1	Caucasian	3		3	4	7	3	1	5	1	1	5	1	5	1	1	5	1	1	5	1	1	5	1	1	5	1	1	5	1	1	1	5	1	5	1	1	1	1	1	1	1	1	1	1	1
947	18	MALE	1	Mixed/Biracial	6	asian american	1	7	5	3	1	5	1	1	5	2	5	1	1	5	1	1	5	1	1	5	1	1	5	1	1	5	1	1	1	5	1	5	1	1	1	1	1	1	1	1.04	1.2	1	1
948	18	MALE	1	Mixed/Biracial	6	White and Asian	1	5	5	3	1	5	3	1	5	1	5	1	1	4	2	3	5	2	1	3	1	1	5	2	2	5	2	5	3	5	5	5	1	1	1	1	1	1	1	1.76	1	1	1.6
949	18	MALE	1	Mixed/Biracial	6	White Japanese	1	3	3	3	1	5	3	1	2	1	3	2	1	2	1	1	3	3	1	1	1	3	2	1	1	3	1	1	2	4	1	2	4	3	3	4	4	1	2	1.88	1.2	3.6	1
950	19	MALE	1	Caucasian	3		2	5	7	3	1	4	2	1	4	1	4	2	1	2	1	3	4	1	1	3	1	1	1	1	1	2	1	1	1	4	1	4	2	2	2	5	2	2	2	1.56	1.4	2.6	1.4
952	19	FEMALE	2	Caucasian	3		1	7	5	2	1	5	1	1	5	1	5	1	1	2	1	1	5	1	1	4	1	1	4	1	1	4	1	1	1	5	1	5	1	1	1	2	1	1	1	1.04	1	1.2	1
953	18	FEMALE	2	Caucasian	3		1	4	5	3	1	5	1	1	5	1	5	1	1	4	1	1	5	1	1	3	1	1	5	1	1	4	1	1	1	5	1	5	1	1	1	1	1	1	1	1	1	1	1
954	19	FEMALE	2	Asian	5		1	3	5	1	3	3	3	3	3	3	3	3	3	3	3	3	3	3	3	3	3	3	3	3	3	3	3	3	3	3	3	3	3	3	3	3	3	3	3	3	3	3	3
955	18	FEMALE	2	Caucasian	3		1	3	7	3	1	5	2	1	5	1	5	1	1	3	1	1	5	2	4	3	1	1	4	2	2	3	2	2	3	1	2	4	1	1	1	2	2	1	5	1.72	1.8	1.4	1.6
956	18	FEMALE	2	Caucasian	3		1	4	4	2	1	5	1	1	5	1	5	1	1	4	1	1	5	1	1	4	1	1	5	1	1	4	1	1	1	5	1	5	1	1	1	1	1	1	1	1	1	1	1
957	18	FEMALE	2	Hispanic/Latino	1		1	3	1	2	1	5	1	1	5	1	5	1	1	5	1	1	5	1	1	4	1	1	5	1	1	5	1	1	1	5	1	5	1	1	1	1	1	1	1	1	1	1	1
959	20	MALE	1	Caucasian	3		2	7	5	3	1	5	1	1	5	1	5	3	1	2	1	1	4	1	1	3	1	1	2	1	1	3	1	1	1	5	1	4	1	1	2	4	2	1	1	1.28	1	2	1
961	20	FEMALE	2	Asian	5		3	5	6	1	1	5	2	1	4	1	4	1	1	4	1	1	1	3	1	4	1	1	3	1	1	3	1	1	1	1	1	4	2	2	5	3	2	1	5	1.64	1.8	2.8	1
962	18	FEMALE	2	Asian	5		1	7	5	0	1	5	1	1	5	1	5	1	1	5	1	1	5	1	1	5	1	1	5	1	1	5	1	1	1	5	1	5	1	1	1	1	1	1	1	1	1	1	1
963	18	FEMALE	2	Other	7	middle eastern	1	7	5	0	1	4	1	1	2	1	4	1	1	4	1	1	5	1	1	5	1	1	5	4	1	4	4	1	1	5	1	3	4	2	1	1	3	2	1	1.52	1.2	2.2	1
964	18	MALE	1	Caucasian	3		1	7	7	2	1	5	1	1	5	1	5	1	1	5	1	1	5	1	1	5	1	1	5	1	1	5	1	1	1	1	1	5	1	1	1	1	1	1	5	1.16	1.8	1	1
965	21	FEMALE	2	Hispanic/Latino	1		3	4	3	1	1	5	1	1	5	1	5	1	1	5	1	1	5	1	1	4	1	1	5	1	1	4	1	1	1	5	1	5	1	1	1	1	1	1	1	1	1	1	1
966	20	FEMALE	2	Caucasian	3		2	5	7	2	1	5	1	1	5	1	5	1	1	5	1	1	5	2	1	4	1	1	5	1	1	5	1	1	1	5	1	5	1	1	1	1	1	1	1	1.04	1	1	1
967	19	FEMALE	2	Caucasian	3		1	7	5	3	1	5	1	1	5	1	5	1	1	4	1	1	5	2	1	4	1	1	5	1	1	5	1	1	1	5	1	5	1	1	1	1	1	1	1	1.04	1	1	1
968	21	MALE	1	Caucasian	3		3	6	6	3	1	5	1	1	1	3	5	1	1	1	1	1	4	1	1	3	1	1	2	1	1	2	1	1	1	5	1	4	5	1	2	4	2	1	1	1.44	1.4	2.8	1
969	18	MALE	1	Caucasian	3		1	4	5	3	1	5	1	1	4	1	5	1	1	5	1	4	5	2	1	4	1	1	5	1	1	4	1	1	1	4	1	5	2	1	1	1	1	1	2	1.24	1.2	1.2	1.6
970	19	MALE	1	Caucasian	3		1	7	3	1	1	5	3	1	5	1	5	1	1	4	1	1	4	3	1	1	1	2	3	1	1	3	1	1	3	5	1	4	1	1	2	3	2	1	1	1.44	1	1.8	1
971	18	FEMALE	2	Caucasian	3		1	5	4	1	1	5	3	1	5	1	4	1	1	1	4	4	5	4	4	1	2	5	4	1	1	1	1	1	4	2	1	3	1	2	1	2	3	1	4	2.16	1.6	1.8	3
972	19	FEMALE	2	Caucasian	3		2	3	5	3	1	5	1	1	5	1	5	1	1	2	1	3	5	1	1	3	1	1	5	1	1	5	1	1	1	5	1	5	1	1	1	1	1	1	1	1.08	1	1	1.4
973	21	FEMALE	2	Asian	5		4	5	5	1	1	5	1	1	5	1	5	1	1	-6	1	2	5	2	1	-6	1	1	5	1	1	4	1	1	1	5	1	-6	1	1	1	1	-6	1	1	1.08333	1	1	1.2
974	20	FEMALE	2	African American	2		2	7	3	2	2	5	1	1	5	1	5	3	1	3	1	3	5	2	1	1	1	1	4	1	1	4	1	1	1	5	1	4	1	1	1	2	2	1	1	1.32	1.2	1.4	1.4
975	18	FEMALE	2	Caucasian	3		1	5	5	2	1	5	1	1	5	1	5	1	1	5	1	1	5	1	1	4	1	1	5	1	1	5	1	1	1	5	1	5	1	1	1	1	1	1	1	1	1	1	1
976	18	MALE	1	Hispanic/Latino	1		1	4	4	1	1	1	2	1	3	1	4	1	1	2	1	1	3	1	1	2	1	1	1	1	1	2	1	1	1	4	1	5	3	2	3	5	1	5	2	1.6	2	2.8	1
977	25	MALE	1	Caucasian	3		1	3	3	3	1	4	1	1	4	1	3	2	1	2	3	3	2	1	2	1	1	2	3	1	1	1	1	1	3	3	1	2	2	3	4	3	4	2	3	1.92	1.6	3.2	2
978	20	MALE	1	Hispanic/Latino	1		2	4	7	3	1	5	1	1	4	1	4	1	1	4	1	1	5	1	1	3	1	1	4	1	1	3	1	1	3	5	1	4	2	2	1	2	2	1	1	1.24	1	1.8	1
979	21	MALE	1	Caucasian	3		3	5	5	0	1	5	1	1	5	1	5	1	1	5	1	1	5	1	1	5	1	1	5	1	1	5	1	1	1	1	1	5	1	1	1	1	1	1	5	1.16	1.8	1	1
980	18	MALE	1	Hispanic/Latino	1		1	1	1	0	1	1	1	1	1	1	1	1	1	1	1	1	3	1	1	3	1	1	4	1	1	1	1	1	1	1	1	1	5	5	3	2	5	5	5	1.92	2.6	4	1
981	18	MALE	1	Caucasian	3		1	5	3	3	2	4	3	1	5	2	5	1	5	1	5	5	5	5	4	1	5	5	4	1	1	1	1	1	2	3	1	4	1	1	1	2	2	2	3	2.48	2	1.4	4.8
982	20	MALE	1	African American	2		3	5	5	3	2	5	2	1	4	1	5	1	1	4	1	5	3	4	1	4	2	3	1	1	1	4	3	1	1	5	1	4	2	1	3	5	2	1	1	1.88	1.2	2.6	2
983	20	MALE	1	Caucasian	3		2	7	4	2	1	5	1	1	5	1	3	1	1	2	1	2	2	2	1	1	1	1	3	1	1	2	1	1	5	5	1	2	1	3	4	3	4	1	1	1.64	1	3	1.2
984	19	MALE	1	Caucasian	3		1	5	5	2	1	5	1	1	5	1	5	1	1	5	1	1	5	1	1	5	1	1	5	1	1	5	1	1	1	5	1	5	1	1	1	1	1	1	1	1	1	1	1
985	18	FEMALE	2	Caucasian	3		1	7	5	1	1	5	1	1	5	1	5	1	1	4	1	1	5	2	1	4	1	1	5	1	1	5	1	1	1	5	1	5	1	1	1	1	1	1	1	1.04	1	1	1
986	18	FEMALE	2	Caucasian	3		1	5	7	2	1	5	1	1	5	1	5	1	1	5	1	1	5	1	1	5	1	1	5	1	1	4	1	1	1	5	1	5	1	1	1	1	1	1	1	1	1	1	1
988	18	FEMALE	2	Caucasian	3		1	5	5	2	1	5	1	1	5	1	5	1	1	5	1	1	5	1	1	5	1	1	5	1	1	5	1	1	1	5	1	5	1	1	1	1	1	1	1	1	1	1	1
989	19	FEMALE	2	Caucasian	3		1	4	7	3	1	5	1	1	5	1	5	1	1	5	1	1	1	1	1	4	1	1	4	1	1	4	1	1	1	5	1	5	1	1	5	2	1	1	1	1.2	1	2	1
990	18	FEMALE	2	Caucasian	3		1	5	5	2	1	5	1	1	5	1	5	1	1	4	1	1	5	1	1	4	1	1	5	1	1	5	1	1	1	5	1	5	1	1	1	1	1	1	1	1	1	1	1
991	18	FEMALE	2	Caucasian	3		1	3	-6	3	2	3	4	1	3	1	3	2	1	4	1	1	2	3	2	1	1	2	1	5	4	2	5	5	4	2	5	2	3	3	4	5	4	3	4	3	2.2	3.8	1.2
992	20	FEMALE	2	Caucasian	3		2	5	6	3	1	5	1	1	5	1	5	1	1	1	1	1	5	1	1	5	1	1	5	1	1	5	1	1	1	5	1	5	1	1	1	1	1	1	1	1	1	1	1
993	21	FEMALE	2	Caucasian	3		3	4	4	1	1	5	1	1	5	1	5	1	1	3	1	1	5	1	1	4	1	1	5	1	1	4	1	1	1	5	1	5	1	1	1	1	1	1	1	1	1	1	1
994	18	FEMALE	2	Caucasian	3		1	6	7	2	1	5	1	1	4	1	5	1	1	3	1	1	5	1	1	3	1	1	5	1	1	4	1	1	1	5	1	4	2	1	1	1	2	1	1	1.08	1	1.4	1
995	19	MALE	1	African American	2		2	7	2	2	3	5	2	1	5	1	5	2	3	1	5	5	5	5	5	1	2	5	5	1	1	5	1	1	1	5	1	5	1	1	1	1	1	1	1	2.08	1.4	1	4
996	19	MALE	1	Asian	5		1	-6	-6	0	2	5	1	1	3	2	5	1	1	2	1	3	4	2	1	4	1	1	1	1	1	4	1	1	1	5	1	4	3	1	2	5	2	1	1	1.52	1.4	2.6	1.4
997	18	MALE	1	Native American	4		1	5	4	3	1	5	3	1	5	1	5	2	1	2	2	3	5	3	2	2	2	2	5	1	1	5	1	1	1	5	1	5	1	1	1	1	1	1	1	1.44	1	1	2
998	19	FEMALE	2	Caucasian	3		1	5	4	3	1	5	1	1	5	1	5	1	1	4	1	1	5	2	1	3	1	1	4	1	1	3	1	1	1	5	1	4	1	1	1	2	2	1	1	1.12	1	1.4	1
999	18	FEMALE	2	Asian	5		1	5	5	0	1	5	2	1	5	1	5	1	1	2	1	5	5	1	1	2	1	1	5	1	1	4	1	1	1	1	1	5	1	1	1	1	1	1	5	1.36	1.8	1	1.8
1000	19	FEMALE	2	Caucasian	3		2	5	5	3	1	5	1	1	5	1	5	1	1	5	1	1	5	1	1	5	1	1	5	1	1	5	1	1	1	1	1	5	1	1	1	1	1	1	5	1.16	1.8	1	1
1001	19	FEMALE	2	Mixed/Biracial	6	African American Caucasian	2	5	5	2	1	5	2	1	5	1	5	1	1	3	1	1	4	1	1	4	1	1	3	1	1	4	1	1	1	5	1	5	1	1	2	3	1	1	1	1.16	1	1.6	1
1002	19	FEMALE	2	Caucasian	3		2	6	6	2	1	5	2	1	5	1	5	2	1	3	1	1	3	3	1	3	1	3	4	1	1	2	1	1	3	5	1	3	1	1	3	2	3	1	1	1.52	1	2	1
[truncated: 5 more columns]
